# Supplementary material for: Biological diversification linked to environmental stabilization following the Sturtian Snowball glaciation
Source: Sci Adv. 2023 Aug 25;9(34):eadf9999. doi: 10.1126/sciadv.adf9999 (PMC10456883; doi:10.1126/sciadv.adf9999)
Supplement: Supplementary file 3 — Table S1 [file sciadv.adf9999_table_s1.zip]

Archive with 1 entries (1 files):
- adf9999_Table_S1.xlsx
