# Supplementary material for: Biological diversification linked to environmental stabilization following the Sturtian Snowball glaciation
Source: Sci Adv. 2023 Aug 25;9(34):eadf9999. doi: 10.1126/sciadv.adf9999 (PMC10456883; doi:10.1126/sciadv.adf9999)
Supplement: Supplementary file 3 — Table S1 [file sciadv.adf9999_table_s1.zip › adf9999_Table_S1.xlsx]

## Sheet: Isotopes
Paleocontinent	Reference	Model A age (Ma) (non-glacial duration 11 Myrs)	Model B age (Ma) (non-glacial duration 10 Myrs)	Model B' age (Ma) (non-glacial duration 10 Myrs, core ZK3603 correlates to lower part of Datangpo Fm only, Aralka Fm in core BR05-DD01 covers entire non-glacial duration)	Model C age (Ma) (non-glacial duration ca. 15.5 Myrs) Model remains consistent with maximum depositional age of the Thorndike Submember.	Model D (21 Myr non-glacial duration). Model implies that the Thorndike submember is younger than the depositional age from the associated radiometrically dated siltstone sample.	Section name	Formation/member	Sample	Lithology	Sample position (m)	TOC (wt.%)	δ13Ccarb (‰)	δ13Corg (‰)	δ18Ocarb (‰)	87Sr/86Sr	δ34Spy (‰)	δ34SCAS (‰)	TN (wt%)	δ15N (‰): Green-bulk, blue-decarbonated	δ82/76Se (‰)	2 s.d.	Height difference (m)	Block	Model A depositional rate (m/Myrs)	Model B depositional rate (m/Myrs)	Model B' depositional rate (m/Myrs)	Model C depositional rate (m/Myrs)	Model D depositional rate (m/Myrs)	Model A Block Age (Ma)	Model B Block Age (Ma)	Model B' Block Age (Ma)	Model C Block Age (Ma)	Model D Block Age (Ma)	Notes								Model A (Ma)	Model B (Ma)	Model B' (Ma)	Model C (Ma)	Model D (Ma)	δ34Spy (‰)	5pt Moving average
Australia	Swanson-Hysell et al. (ref. 179)	650.66	650.66	650.66	646.386	641.26	C215 (Emu Gap)	Trezona		limestone	0.3		-8.7		-13								0.2	1	476.19	476.19	476.19	336.921	249.43	650.324	650.324	650.324	645.911	640.619									648	648	648	642.626	636.181	16.5	#N/A
	87Sr/86Sr data published in Ahm et al. (ref. 23)	650.66	650.66	650.66	646.385	641.259	C215	Trezona		packstone	0.5		-8.6		-12.6	0.707771							11.8																				649.766	649.766	649.766	645.122	639.553	24.46	#N/A
		650.635	650.635	650.635	646.35	641.212	C215	Trezona		limestone	12.3	0.011	-8.8	-23.9	-12.5								1.6																				649.805	649.805	649.805	645.177	639.627	7.64	#N/A
		650.631	650.631	650.631	646.345	641.205	C215	Trezona		limestone	13.9		-8.7		-11.7								1																				649.883	649.883	649.883	645.288	639.776	-17.05	#N/A
		650.629	650.629	650.629	646.343	641.201	C215	Trezona		limestone	14.9		-8.6		-12.3								0																				649.961	649.961	649.961	645.398	639.925	27.99	11.908
		650.629	650.629	650.629	646.343	641.201	C215	Trezona		limestone	14.9		-8.5		-12.8								0.6																				650	650	650	645.453	640	27.41	14.09
		650.628	650.628	650.628	646.341	641.199	C215	Trezona		limestone	15.5		-8.5		-12.5								0.7																				650	650	650	645.453	640	17.2	12.638
		650.627	650.627	650.627	646.339	641.196	C215	Trezona		limestone	16.2		-8.4		-12.7								0.9																				650.03	650.03	650.03	645.495	640.057	17.6	14.63
		650.625	650.625	650.625	646.336	641.192	C215	Trezona		limestone	17.1		-8.6		-12.9								7.9																				650.033	650.033	650.033	645.5	640.063	26.66	23.372
		650.608	650.608	650.608	646.313	641.161	C215	Trezona		limestone	25	0.005	-8.6	-26.4	-12.9								2.4																				650.049	650.049	650.049	645.522	640.093	20.7	21.914
		650.603	650.603	650.603	646.305	641.151	C215	Trezona		ribbons	27.4		-8.6		-12.4	0.707791							6.7																				650.133	650.133	650.133	645.641	640.254	26.51	21.734
		650.589	650.589	650.589	646.286	641.124	C215	Trezona		limestone	34.1		-8.2		-12.6								0.4																				650.185	650.185	650.185	645.714	640.352	10.8	20.454
		650.588	650.588	650.588	646.284	641.123	C215	Trezona		limestone	34.5		-8.2		-12.6								0.3																				650.267	650.267	650.267	645.83	640.509	30.68	23.07
		650.588	650.588	650.588	646.283	641.121	C215	Trezona		limestone	34.8	0.005	-8.2	-25.4	-12.6								1.3																				650.3	650.3	650.3	645.877	640.572	29.72	23.682
		650.585	650.585	650.585	646.28	641.116	C215	Trezona		limestone	36.1		-8.6		-11.8								0.3																				650.4	650.4	650.4	646.018	640.762	9.8	21.502
		650.584	650.584	650.584	646.279	641.115	C215	Trezona		limestone	36.4		-8.7		-12.6								1.9																				650.4	650.4	650.4	646.018	640.763	32.34	22.668
		650.58	650.58	650.58	646.273	641.107	C215	Trezona		limestone	38.3	0.016	-9.5	-24.4	-12.1								8.2																				650.533	650.533	650.533	646.207	641.018	28.83	26.274
		650.563	650.563	650.563	646.249	641.074	C215	Trezona		limestone	46.5		-8.5		-12.8								1.2																				650.585	650.585	650.585	646.28	641.116	50.92	30.322
		650.56	650.56	650.56	646.245	641.07	C215	Trezona		grainstone	47.7		-8.7		-12.1	0.707529							0.6																				650.66	650.66	650.66	646.386	641.26	10.5	26.478
		650.559	650.559	650.559	646.243	641.067	C215	Trezona		packstone	48.3		-8.8		-12.6	0.707855							6.5																				650.733	650.733	650.733	646.49	641.4	16.92	27.902
		650.546	650.546	650.546	646.224	641.041	C215	Trezona		limestone	54.8		-8.4		-11.8								1.1																				650.739	650.739	650.739	646.498	641.411	49.8	31.394
		650.543	650.543	650.543	646.221	641.037	C215	Trezona		limestone	55.9		-8.6		-12.2								0.3																				650.833	650.833	650.833	646.631	641.591	31.56	31.94
		650.543	650.543	650.543	646.22	641.036	C215	Trezona		limestone	56.2		-8.8		-11.2								0																				650.842	650.842	650.842	646.643	641.607	59.22	33.6
		650.543	650.543	650.543	646.22	641.036	C215	Trezona		limestone	56.2		-8.3		-12.2								0.1																				650.945	650.945	650.945	646.788	641.803	35.82	38.664
		650.542	650.542	650.542	646.22	641.035	C215	Trezona		limestone	56.3		-8.8		-12.5								1.4																				650.967	650.967	650.967	646.819	641.845	29.18	41.116
		650.539	650.539	650.539	646.215	641.03	C215	Trezona		limestone	57.7		-8.3		-12.4								1.7																				651.047	651.047	651.047	646.933	641.999	39.54	39.064
		650.536	650.536	650.536	646.21	641.023	C215	Trezona		limestone	59.4		-9		-11.9								2.3																				651.15	651.15	651.15	647.079	642.195	45.22	41.796
		650.531	650.531	650.531	646.204	641.014	C215	Trezona		limestone	61.7		-8.6		-12.1								1.7																				651.15	651.15	651.15	647.079	642.195	41.78	38.308
		650.527	650.527	650.527	646.199	641.007	C215	Trezona		limestone	63.4		-9.7		-12.3								0.4																				651.2	651.2	651.2	647.149	642.291	31.6	37.464
		650.527	650.527	650.527	646.197	641.005	C215	Trezona		limestone	63.8		-8.8		-12.2								1.1																				651.253	651.253	651.253	647.224	642.392	36.31	38.89
		650.524	650.524	650.524	646.194	641.001	C215	Trezona		limestone	64.9	0.013	-9.5	-23.2	-11.9								2.2																				651.3	651.3	651.3	647.29	642.482	30.5	37.082
		650.52	650.52	650.52	646.188	640.992	C215	Trezona		limestone	67.1		-8.6		-12.2								0.8																				651.367	651.367	651.367	647.385	642.609	27.65	33.568
		650.518	650.518	650.518	646.185	640.989	C215	Trezona		limestone	67.9		-8.5		-12.1								0.7																				651.433	651.433	651.433	647.478	642.735	29.16	31.044
		650.517	650.517	650.517	646.183	640.986	C215	Trezona		limestone	68.6		-8.8		-11.6								3.3																				651.467	651.467	651.467	647.526	642.8	28.24	30.372
		650.51	650.51	650.51	646.173	640.973	C215	Trezona		limestone	71.9	0.013	-8.1	-23.9	-11.6								1																				651.5	651.5	651.5	647.573	642.863	18.12	26.734
		650.508	650.508	650.508	646.17	640.969	C215	Trezona		limestone	72.9		-8.7		-12.1								0.4																				651.633	651.633	651.633	647.762	643.118	29.29	26.492
		650.507	650.507	650.507	646.169	640.967	C215	Trezona		limestone	73.3		-8.3		-12								1.2																				651.726	651.726	651.726	647.892	643.294	3.91634	21.7453
		650.504	650.504	650.504	646.166	640.962	C215	Trezona		limestone	74.5		-8.2		-12.2								0.8																				651.767	651.767	651.767	647.95	643.372	29.52	21.8173
		650.502	650.502	650.502	646.163	640.959	C215	Trezona		limestone	75.3		-8.1		-11.8								1.2																				651.819	651.819	651.819	648.025	643.473	8.25365	17.82
		650.5	650.5	650.5	646.16	640.954	C215	Trezona		limestone	76.5		-8.2		-12.2								0.5																				651.9	651.9	651.9	648.138	643.627	27.59	19.714
		650.499	650.499	650.499	646.158	640.952	C215	Trezona		limestone	77	0.007	-8.3	-26.4	-12.1								2.5																				652.033	652.033	652.033	648.327	643.882	29.98	19.852
		650.494	650.494	650.494	646.151	640.942	C215	Trezona		limestone	79.5	0.012		-26.2									-2.2																				652.133	652.133	652.133	648.468	644.072	26.85	24.4387
		650.498	650.498	650.498	646.157	640.951	C215	Trezona		limestone	77.3		-8.5		-12.1								3.2																				652.333	652.333	652.333	648.751	644.454	31.73	24.8807
		650.492	650.492	650.492	646.148	640.938	C215	Trezona		limestone	80.5		-8.3		-11.2								0.7																				652.5	652.5	652.5	648.986	644.772	37.38	30.706
		650.49	650.49	650.49	646.146	640.935	C215	Trezona		limestone	81.2		-8.9		-10.3								0.3																				652.67	652.67	652.532	649.227	645.097	4.3	26.048
		650.489	650.489	650.489	646.145	640.934	C215	Trezona		limestone	81.5		-8.8		-11.9								0.8																				652.679	652.679	652.67	649.239	645.113	16.79	23.41
		650.488	650.488	650.488	646.142	640.931	C215	Trezona		intraclast breccia	82.3	0.012	-8.9	-27.5	-12	0.707283							0.3																				652.821	652.821	652.679	649.441	645.386	34.4	24.92
		650.487	650.487	650.487	646.142	640.93	C215	Trezona		intraclast breccia	82.6		-9.4		-11.7	0.707162							4.7																				653	653	652.821	649.693	645.727	19.2	22.414
		650.477	650.477	650.477	646.128	640.911	C215	Trezona		limestone	87.3		-8.3		-11.7								2.1																				653	653	652.842	649.693	645.727	32.25	21.388
		650.473	650.473	650.473	646.121	640.902	C215	Trezona		limestone	89.4		-8.9		-11.5								2.1																				653.09	653.09	652.907	649.821	645.899	14.4497	23.4179
		650.468	650.468	650.468	646.115	640.894	C215	Trezona		limestone	91.5		-8.6		-11.3								2.2																				653.1	653.1	653	649.834	645.918	21.8	24.4199
		650.464	650.464	650.464	646.109	640.885	C215	Trezona		ribbons	93.7		-8.7		-11.9	0.707604							0.9																				653.107	653.107	653	649.845	645.932	7.97	19.1339
		650.462	650.462	650.462	646.106	640.882	C215	Trezona		limestone	94.6		-8.7		-11.9								2.4																				653.21	653.21	653.09	649.99	646.128	-5.2	14.2539
		650.457	650.457	650.457	646.099	640.872	C215	Trezona		limestone	97		-8.6		-11.9								1.2																				653.286	653.286	653.1	650.097	646.272	3.45	8.49394
		650.454	650.454	650.454	646.095	640.867	C215	Trezona		limestone	98.2		-8.3		-11.7								1																				653.308	653.308	653.107	650.128	646.315	43.93	14.39
		650.452	650.452	650.452	646.092	640.863	C215	Trezona		limestone	99.2		-8.1		-11.7								0.9																				653.367	653.367	653.21	650.211	646.427	12.4674	12.5235
		650.45	650.45	650.45	646.09	640.86	C215	Trezona		limestone	100.1		-8.4		-11.8								0.6																				653.37	653.37	653.286	650.216	646.433	-5.4	9.84949
		650.449	650.449	650.449	646.088	640.857	C215	Trezona		limestone	100.7		-9.2		-11.4								0.7																				653.393	653.393	653.308	650.248	646.477	3.44	11.5775
		650.448	650.448	650.448	646.086	640.854	C215	Trezona		limestone	101.4	0.016	-8.8	-24.2	-11.3								2.4																				653.457	653.457	653.367	650.339	646.6	8.8	12.6475
		650.443	650.443	650.443	646.079	640.845	C215	Trezona		limestone	103.8		-9.6		-11.6								2.7																				653.49	653.49	653.37	650.386	646.662	12.1	6.28149
		650.437	650.437	650.437	646.071	640.834	C215	Trezona		limestone	106.5		-8.1		-11.1								0.9																				653.571	653.571	653.393	650.501	646.818	-13.55	1.078
		650.435	650.435	650.435	646.068	640.83	C215	Trezona		grainstone	107.4		-7.9		-10.6	0.707224							0.9																				653.66	653.66	653.457	650.626	646.987	-2.7	1.618
		650.433	650.433	650.433	646.065	640.827	C215	Trezona		limestone	108.3		-8.5		-9.4								0.7																				653.7	653.7	653.49	650.682	647.063	-15.9085	-2.25169
		650.432	650.432	650.432	646.063	640.824	C215	Trezona		limestone	109	0.009	-9.8	-24.3	-7.7								8.8																				653.714	653.714	653.571	650.703	647.091	-2.61	-4.53369
		650.413	650.413	650.413	646.037	640.789	C215	Trezona		limestone	117.8		-8.3		-11.4								0.6																				653.822	653.822	653.66	650.854	647.296	64.81	6.00831
		650.412	650.412	650.412	646.035	640.786	C215	Trezona		microbialite	118.4		-8.1		-10.8	0.707367							4																				653.881	653.881	653.7	650.939	647.41	-17.55	5.20831
		650.404	650.404	650.404	646.023	640.77	C215	Trezona		limestone	122.4		-7.7		-11.3								1.6																				653.929	653.929	653.714	651.006	647.5	46.5	15.0483
		650.4	650.4	650.4	646.019	640.764	C215	Trezona		limestone	124		-7.5		-11.3								0.8																				654.015	654.015	653.77	651.127	647.664	-8.71	16.488
		650.399	650.399	650.399	646.016	640.761	C215	Trezona		limestone	124.8		-7.7		-11.2								1																				654.036	654.036	653.822	651.157	647.704	21.83	21.376
		650.396	650.396	650.396	646.013	640.757	C215	Trezona		limestone	125.8		-7.5		-10.9								0.8																				654.045	654.045	653.881	651.17	647.723	-10.3368	6.34664
		650.395	650.395	650.395	646.011	640.753	C215	Trezona		limestone	126.6		-7.5		-9.5								0.5																				654.107	654.107	653.929	651.258	647.841	-17.33	6.39064
		650.394	650.394	650.394	646.01	640.751	C215	Trezona		microbialite	127.1	0.009	-7.5	-27.9	-8.9	0.707158							0.7																				654.195	654.195	654.015	651.382	648.008	10.1	-0.889362
		650.392	650.392	650.392	646.007	640.749	C215	Trezona		limestone	127.8		-7.7		-10.5								0.8																				654.222	654.222	654.036	651.42	648.06	-28.2811	-4.80359
		650.391	650.391	650.391	646.005	640.745	C215	Trezona		limestone	128.6		-7.4		-8.5								1.2																				654.256	654.256	654.045	651.469	648.126	12.2	-6.72959
		650.388	650.388	650.388	646.002	640.74	C215	Trezona		limestone	129.8		-7.6		-8.5								1																				654.284	654.284	654.107	651.508	648.178	60.77	7.49177
		650.386	650.386	650.386	645.999	640.736	C215	Trezona		limestone	130.8		-7.9		-9.6								0.8																				654.3	654.3	654.195	651.53	648.209	9.97	12.9518
		650.384	650.384	650.384	645.996	640.733	C215	Trezona		limestone	131.6		-8		-8.9								0.9																				654.321	654.321	654.222	651.561	648.25	62.4	23.4118
		650.382	650.382	650.382	645.993	640.73	C215	Trezona		limestone	132.5		-7.7		-8.7								0.6																				654.379	654.379	654.256	651.642	648.359	1.2527	29.3185
		650.381	650.381	650.381	645.992	640.727	C215	Trezona		limestone	133.1		-7.7		-9.1								1.1																				654.387	654.387	654.284	651.653	648.375	47.33	36.3445
		650.379	650.379	650.379	645.988	640.723	C215	Trezona		limestone	134.2		-7.7		-8.6								1																				654.471	654.471	654.3	651.772	648.535	-3.83	23.4245
		650.377	650.377	650.377	645.985	640.719	C215	Trezona		limestone	135.2		-7.4		-10.2								0.8																				654.49	654.49	654.308	651.798	648.571	56.21	32.6725
		650.375	650.375	650.375	645.983	640.716	C215	Trezona		limestone	136		-7.6		-10.4								0.8																				654.5	654.5	654.321	651.813	648.591	-14.55	17.2825
		650.373	650.373	650.373	645.981	640.712	C215	Trezona		limestone	136.8		-7.6		-10.2								0.2																				654.563	654.563	654.379	651.903	648.712	24.92	22.016
		650.373	650.373	650.373	645.98	640.712	C215	Trezona		limestone	137	0.006	-7.6	-24.9	-9.8								1.1																				654.607	654.607	654.387	651.965	648.795	-8.7	10.81
		650.371	650.371	650.371	645.977	640.707	C215	Trezona		limestone	138.1		-7.5		-9.1								0.5																				654.622	654.622	654.471	651.985	648.823	-30.577	5.4606
		650.37	650.37	650.37	645.975	640.705	C215	Trezona		limestone	138.6		-7.2		-10.2								1																				654.679	654.679	654.49	652.066	648.932	20.32	-1.7174
		650.367	650.367	650.367	645.972	640.701	C215	Trezona		limestone	139.6	0.011	-7.3	-25	-10.2								3.1																				654.681	654.681	654.5	652.069	648.936	8	2.7926
		650.361	650.361	650.361	645.963	640.689	C215	Trezona		grainstone	142.7		-7.4		-10	0.707187							5.6																				654.695	654.695	654.563	652.089	648.963	53.9	8.5886
		650.349	650.349	650.349	645.947	640.666	C215	Trezona		limestone	148.3	0.014	-7.7	-30.1	-8.6								1.2																				654.831	654.821	654.607	652.281	649.223	-2.33	9.8626
		650.347	650.347	650.347	645.943	640.662	C215	Trezona		limestone	149.5		-7.2		-9.9								0.7																				654.916	654.893	654.622	652.402	649.386	51.63	26.304
		650.345	650.345	650.345	645.941	640.659	C215	Trezona		limestone	150.2		-7.3		-9.9								2																				654.926	654.901	654.679	652.415	649.403	48.89	32.018
		650.341	650.341	650.341	645.935	640.651	C215	Trezona		limestone	152.2		-7.1		-9.2								1.6																				654.929	654.903	654.681	652.419	649.409	30.32	36.482
		650.338	650.338	650.338	645.93	640.644	C215	Trezona		grainstone	153.8		-7.4		-8.8	0.707208							1.2																				654.984	654.95	654.695	652.498	649.515	12.2	28.142
		650.335	650.335	650.335	645.927	640.639	C215	Trezona		limestone	155	0.007	-7.3	-27	-8.6								0.7																				655.001	654.964	654.821	652.522	649.548	0.81	28.77
		650.334	650.334	650.334	645.925	640.637	C215	Trezona		limestone	155.7		-7.4		-7.6								0.7																				655.032	654.99	654.893	652.565	649.606	12.6	20.964
		650.332	650.332	650.332	645.923	640.634	C215	Trezona		limestone	156.4		-7.3		-9.2								0.3																				655.032	654.99	654.901	652.565	649.606	9.3	13.046
		650.332	650.332	650.332	645.922	640.633	C215	Trezona		limestone	156.7		-6.8		-9.4								0.5																				655.048	655.003	654.903	652.588	649.637	59.71	18.924
		650.331	650.331	650.331	645.92	640.631	C215	Trezona		limestone	157.2		-6.8		-9.3								0.5																				655.087	655.036	654.931	652.642	649.71	-7.65	14.954
		650.329	650.329	650.329	645.919	640.629	C215	Trezona		limestone	157.7		-6.7		-9.5								0.8																				655.129	655.071	654.95	652.702	649.791	-6.2	13.552
		650.328	650.328	650.328	645.916	640.625	C215	Trezona		limestone	158.5		-6.7		-9.6								1.4																				655.135	655.076	654.964	652.71	649.803	21.52	15.336
		650.325	650.325	650.325	645.912	640.62	C215	Trezona		limestone	159.9	0.008	-6.6	-24.8	-9.6								0.6																				655.143	655.083	654.99	652.722	649.819	-20.1145	9.45311
		650.324	650.324	650.324	645.91	640.617	C215	Trezona		limestone	160.5		-6.6		-9.5								0.5																				655.152	655.091	654.99	652.735	649.836	13.4	0.191107
		650.323	650.323	650.323	645.909	640.615	C215	Trezona		limestone	161		-6.7		-9.3								1.3																				655.17	655.106	655.003	652.761	649.871	26.92	7.10511
		650.32	650.32	650.32	645.905	640.61	C215	Trezona		limestone	162.3		-6.4		-9.6								0.6																				655.172	655.107	655.036	652.762	649.873	-1.21	8.10311
		650.319	650.319	650.319	645.903	640.608	C215	Trezona		limestone	162.9		-6.2		-9.6								2.8																				655.262	655.183	655.071	652.891	650.046	27.2	9.23911
		650.313	650.313	650.313	645.895	640.597	C215	Trezona		grainstone	165.7	0.011	-6.5	-26	-9.5	0.707258							0.7																				655.275	655.194	655.076	652.908	650.069	14.7	16.202
		650.311	650.311	650.311	645.893	640.594	C215	Trezona		limestone	166.4		-6.5		-9.7								0.9																				655.278	655.196	655.083	652.913	650.076	35.17	20.556
		650.309	650.309	650.309	645.89	640.59	C215	Trezona		limestone	167.3		-6.4		-9.5								0.3																				655.294	655.21	655.091	652.936	650.107	35	22.172
		650.309	650.309	650.309	645.889	640.589	C215	Trezona		limestone	167.6		-6.3		-9.4								0.8																				655.345	655.253	655.106	653.007	650.204	26.84	27.782
		650.307	650.307	650.307	645.887	640.586	C215	Trezona		limestone	168.4	0.009	-6.9	-26.5	-9.5								1.4																				655.389	655.289	655.107	653.069	650.287	7.9	23.922
		650.304	650.304	650.304	645.883	640.58	C215	Trezona		limestone	169.8		-6.4		-9.5								0.7																				655.39	655.291	655.183	653.071	650.29	11	23.182
		650.303	650.303	650.303	645.881	640.577	C215	Trezona		limestone	170.5		-6.4		-9.4								0.9																				655.406	655.304	655.194	653.093	650.32	1.64	16.476
		650.301	650.301	650.301	645.878	640.574	C215	Trezona		limestone	171.4		-6.4		-9.6								1																				655.427	655.321	655.196	653.123	650.36	41.75	17.826
		650.299	650.299	650.299	645.875	640.57	C215	Trezona		limestone	172.4		-6.1		-9.4								0.7																				655.482	655.367	655.21	653.2	650.465	49.1	22.278
		650.297	650.297	650.297	645.873	640.567	C215	Trezona		limestone	173.1		-6.1		-9.6								1																				655.515	655.395	655.248	653.248	650.528	34.22	27.542
		650.295	650.295	650.295	645.87	640.563	C215	Trezona		limestone	174.1		-6.1		-9.5								1																				655.544	655.42	655.253	653.289	650.584	7.9	26.922
		650.293	650.293	650.293	645.867	640.559	C215	Trezona		limestone	175.1		-6.3		-9.7								0.2																				655.554	655.429	655.289	653.304	650.604	51.75	36.944
		650.292	650.292	650.292	645.866	640.558	C215	Trezona		limestone	175.3		-6		-9.6								0.1																				655.557	655.431	655.291	653.307	650.609	56.9191	39.9778
		650.292	650.292	650.292	645.866	640.558	C215	Trezona		limestone	175.4	0.009	-6.2	-26.1	-9.5								1.1																				655.604	655.47	655.304	653.373	650.698	11.1	32.3778
		650.29	650.29	650.29	645.863	640.553	C215	Trezona		limestone	176.5		-6		-9.6								1.3																				655.615	655.48	655.321	653.389	650.72	58	37.1338
		650.287	650.287	650.287	645.859	640.548	C215	Trezona		limestone	177.8		-6		-9.6								1.2																				655.64	655.5	655.367	653.424	650.766	39.55	43.4638
		650.285	650.285	650.285	645.855	640.543	C215	Trezona		limestone	179		-5.8		-9.4								1.6																				655.744	655.588	655.395	653.572	650.966	32.3732	39.5884
		650.281	650.281	650.281	645.851	640.537	C215	Trezona		limestone	180.6		-5.9		-9.6								0.4																				655.747	655.59	655.42	653.575	650.971	38.1	35.8246
		650.281	650.281	650.281	645.85	640.535	C215	Trezona		limestone	181		-5.9		-9.6								0.3																				655.783	655.62	655.429	653.626	651.039	53.3	44.2646
		650.28	650.28	650.28	645.849	640.534	C215	Trezona		limestone	181.3		-5.7		-8.7								1.1																				655.81	655.643	655.431	653.664	651.091	51.88	43.0406
		650.278	650.278	650.278	645.845	640.53	C215	Trezona		limestone	182.4		-5.9		-8.8								1.2																				655.935	655.748	655.47	653.841	651.329	24.8	40.0906
		650.275	650.275	650.275	645.842	640.525	C215	Trezona		limestone	183.6		-5.8		-8.6								1																				655.937	655.75	655.48	653.845	651.335	50.08	43.632
		650.273	650.273	650.273	645.839	640.521	C215	Trezona		limestone	184.6	0.013	-6.2	-23.7	-9.4								0.7																				655.946	655.758	655.5	653.858	651.352	34.0314	42.8183
		650.271	650.271	650.271	645.837	640.518	C215	Trezona		intraclast breccia	185.3		-6.2		-9.6	0.707242							1																				656.065	655.857	655.588	654.025	651.578	-1.31	31.8963
		650.269	650.269	650.269	645.834	640.514	C215	Trezona		limestone	186.3		-6.1		-9.4								0.7																				656.101	655.887	655.59	654.076	651.647	45.7621	30.6727
		650.268	650.268	650.268	645.832	640.511	C215	Trezona		limestone	187		-6.1		-9.5								1.4																				656.108	655.893	655.62	654.085	651.66	-6.96	24.3207
		650.265	650.265	650.265	645.828	640.506	C215	Trezona		limestone	188.4	0.012	-5.9	-25.2	-9.5								1.3																				656.199	655.97	655.643	654.215	651.835	30.9	20.4847
		650.262	650.262	650.262	645.824	640.5	C215	Trezona		limestone	189.7		-5.7		-9.6								0.9																				656.228	655.994	655.748	654.256	651.89	45.1	22.6984
		650.26	650.26	650.26	645.821	640.497	C215	Trezona		limestone	190.6		-5.5		-9.3								1.1																				656.278	656.036	655.75	654.326	651.985	-6.41	21.6784
		650.258	650.258	650.258	645.818	640.492	C215	Trezona		stromatolite	191.7		-5.6		-9.5	0.707244							0.8																				656.361	656.106	655.758	654.443	652.143	41.0173	20.7295
		650.256	650.256	650.256	645.815	640.489	C215	Trezona		limestone	192.5		-5.8		-9.3								0.5																				656.377	656.119	655.857	654.466	652.175	23	26.7215
		650.255	650.255	650.255	645.814	640.487	C215	Trezona		limestone	193		-5.9		-9.4								0.3																				656.405	656.143	655.887	654.506	652.228	1.91	20.9235
		650.255	650.255	650.255	645.813	640.486	C215	Trezona		limestone	193.3	0.009	-5.9	-25.2	-9.5								0.8																				656.567	656.279	655.893	654.735	652.538	34.8699	18.8775
		650.253	650.253	650.253	645.811	640.483	C215	Trezona		limestone	194.1		-5.7		-9.6								1																				656.568	656.279	655.923	654.736	652.539	23.7	24.8995
		650.251	650.251	650.251	645.808	640.479	C215	Trezona		limestone	195.1		-5.7		-8.1								1.7																				656.597	656.304	655.97	654.777	652.594	16.69	20.034
		650.247	650.247	650.247	645.803	640.472	C215	Trezona		limestone	196.8	0.004	-5.9	-25.2	-9.3								0.3																				656.618	656.321	655.994	654.807	652.634	27.53	20.94
		650.247	650.247	650.247	645.802	640.471	C215	Trezona		limestone	197.1		-5.5		-9.4								0.5																				656.641	656.341	656.036	654.839	652.678	45.2	29.598
		650.246	650.246	650.246	645.8	640.469	C215	Trezona		limestone	197.6		-5.5		-9.6								1.2																				656.659	656.356	656.106	654.865	652.713	16.7143	25.9669
		650.243	650.243	650.243	645.797	640.464	C215	Trezona		limestone	198.8		-5.5		-9.6								0.9																				656.688	656.38	656.119	654.905	652.768	36.4	28.5069
		650.241	650.241	650.241	645.794	640.46	C215	Trezona		limestone	199.7		-5.4		-8.9								1.1																				656.701	656.391	656.143	654.924	652.793	24.2	30.0089
		650.239	650.239	650.239	645.791	640.456	C215	Trezona		limestone	200.8	0.007	-5.5	-24.8	-9.6								0.9																				656.721	656.407	656.246	654.952	652.83	23.9	29.2829
		650.237	650.237	650.237	645.788	640.452	C215	Trezona		limestone	201.7		-5.3		-9.4								0.2																				656.746	656.429	656.279	654.987	652.878	15.74	23.3909
		650.237	650.237	650.237	645.788	640.451	C215	Trezona		stromatolite	201.9		-5.5		-9.1	0.70728							1.2																				656.822	656.492	656.279	655.095	653.023	42.9	28.628
		650.234	650.234	650.234	645.784	640.447	C215	Trezona		limestone	203.1		-5.2		-9.1								1																				656.831	656.5	656.304	655.107	653.04	17.78	24.904
		650.232	650.232	650.232	645.781	640.443	C215	Trezona		limestone	204.1		-5.7		-8.7								1																				656.839	656.506	656.321	655.118	653.055	15.6	23.184
		650.23	650.23	650.23	645.778	640.439	C215	Trezona		limestone	205.1		-5.6		-8.9								1.5																				656.858	656.523	656.356	655.146	653.093	19.8	22.364
		650.227	650.227	650.227	645.774	640.433	C215	Trezona		limestone	206.6		-6.2		-8.2								0.1																				656.86	656.524	656.38	655.148	653.096	43.1	27.836
		650.227	650.227	650.227	645.773	640.432	C215	Trezona		limestone	206.7	0.014	-5.1	-26.2	-9.1								0.8																				656.907	656.564	656.391	655.215	653.185	32	25.656
		650.225	650.225	650.225	645.771	640.429	C215	Trezona		limestone	207.5	0.009	-5.4	-25.7	-8.9								1																				656.916	656.571	656.407	655.228	653.203	16.96	25.492
		650.223	650.223	650.223	645.768	640.425	C215	Trezona		limestone	208.5		-5.4		-8.9								1.1																				657.001	656.643	656.429	655.348	653.365	16.27	25.626
		650.22	650.22	650.22	645.765	640.421	C215	Trezona		limestone	209.6		-5.5		-9.3								1.5																				657.004	656.645	656.5	655.352	653.371	32.5165	28.1693
		650.217	650.217	650.217	645.76	640.415	C215	Trezona		packstone	211.1		-4.7		-9.5	0.707222							1																				657.011	656.652	656.506	655.363	653.385	20.7	23.6893
		650.215	650.215	650.215	645.757	640.411	C215	Trezona		limestone	212.1		-5		-10								0.7																				657.068	656.699	656.523	655.442	653.493	23.6	22.0093
		650.214	650.214	650.214	645.755	640.408	C215	Trezona		limestone	212.8		-4.8		-9.6								0.7																				657.095	656.722	656.564	655.481	653.545	44.4	27.4973
		650.212	650.212	650.212	645.753	640.405	C215	Trezona		limestone	213.5		-4.8		-9.9								0.7																				657.129	656.75	656.571	655.528	653.609	47.53	33.7493
		650.211	650.211	650.211	645.751	640.402	C215	Trezona		limestone	214.2	0.007	-5.3	-25.4	-9.6								0.9																				657.172	656.786	656.643	655.59	653.692	35.7862	34.4032
		650.209	650.209	650.209	645.748	640.399	C215	Trezona		limestone	215.1		-4.8		-8.8								1																				657.188	656.8	656.645	655.612	653.723	26.4	35.5432
		650.207	650.207	650.207	645.745	640.395	C215	Trezona		limestone	216.1		-5.3		-9.8								0.8																				657.207	656.816	656.652	655.64	653.759	21.5	35.1232
		650.205	650.205	650.205	645.743	640.391	C215	Trezona		limestone	216.9		-5.3		-10								1																				657.214	656.821	656.699	655.649	653.771	-5.35	25.1732
		650.203	650.203	650.203	645.74	640.387	C215	Trezona		limestone	217.9	0.011	-5.1	-23.5	-8.4								1.9																				657.224	656.83	656.719	655.663	653.791	8.7	17.4072
		650.199	650.199	650.199	645.734	640.38	C215	Trezona		stromatolite	219.8		-4.9		-9.8	0.707291							1.3																				657.224	656.83	656.722	655.663	653.791	27.4002	15.73
		650.196	650.196	650.196	645.731	640.374	C215	Trezona		limestone	221.1		-4.6		-9.7								1.4																				657.26	656.86	656.75	655.714	653.86	4.2	11.29
		650.193	650.193	650.193	645.726	640.369	C215	Trezona		limestone	222.5		-4.7		-10								1																				657.299	656.893	656.786	655.769	653.934	18.42	10.674
		650.191	650.191	650.191	645.723	640.365	C215	Trezona		limestone	223.5	0.006	-4.5	-24	-9.9								0.9																				657.364	656.947	656.8	655.861	654.058	51.1	21.964
		650.189	650.189	650.189	645.721	640.361	C215	Trezona		limestone	224.4		-5.2		-8.1								0.3																				657.384	656.964	656.816	655.889	654.096	-5.17	19.19
		650.189	650.189	650.189	645.72	640.36	C215	Trezona		limestone	224.7	0.005	-4.5	-25.6	-9.2								0.2																				657.414	656.99	656.821	655.932	654.155	6.4	14.99
		650.188	650.188	650.188	645.719	640.359	C215	Trezona		limestone	224.9		-4.5		-8.3								2																				657.439	657.01	656.83	655.967	654.201	32.1	20.57
		650.184	650.184	650.184	645.713	640.351	C215	Trezona		limestone	226.9		-4.9		-8.6								1.2																				657.469	657.036	656.83	656.009	654.259	9.45	18.776
		650.182	650.182	650.182	645.71	640.346	C215	Trezona		limestone	228.1		-4.5		-9.5								0.7																				657.539	657.094	656.86	656.108	654.392	32.5	15.056
		650.18	650.18	650.18	645.708	640.344	C215	Trezona		limestone	228.8		-4.5		-9.4								0.5																				657.546	657.1	656.893	656.118	654.406	29.7	22.03
		650.179	650.179	650.179	645.706	640.342	C215	Trezona		limestone	229.3		-4.7		-9								1.8																				657.572	657.122	656.94	656.154	654.455	14.5	23.65
		650.175	650.175	650.175	645.701	640.334	C215	Trezona		limestone	231.1	0.008	-4.2	-25.9	-9.6								1																				657.577	657.127	656.964	656.163	654.466	35.0066	24.2313
		650.173	650.173	650.173	645.698	640.33	C215	Trezona		limestone	232.1		-4.7		-8.2								1.2																				657.579	657.128	656.99	656.165	654.469	6	23.5413
		650.171	650.171	650.171	645.694	640.326	C215	Trezona		limestone	233.3		-4.1		-9.4								0.7																				657.597	657.143	657.01	656.19	654.502	70.4	31.1213
		650.169	650.169	650.169	645.692	640.323	C215	Trezona		limestone	234		-4.1		-9.4								0.5																				657.605	657.15	657.036	656.202	654.519	21.8	29.5413
		650.168	650.168	650.168	645.691	640.321	C215	Trezona		limestone	234.5		-4.2		-9.6								0.7																				657.653	657.19	657.094	656.269	654.61	30.9	32.8213
		650.167	650.167	650.167	645.689	640.318	C215	Trezona		limestone	235.2		-4.2		-9.4								1.3																				657.677	657.211	657.1	656.304	654.657	41.6	34.14
		650.164	650.164	650.164	645.685	640.313	C215	Trezona		limestone	236.5	0.008	-4.1	-24.9	-9.6								1																				657.702	657.231	657.122	656.339	654.704	60.7	45.08
		650.162	650.162	650.162	645.682	640.309	C215	Trezona		limestone	237.5		-4.1		-9.9								1.1																				657.743	657.266	657.127	656.397	654.782	14.6	33.92
		650.16	650.16	650.16	645.679	640.304	C215	Trezona		limestone	238.6		-3.9		-9.4								1.1																				657.745	657.268	657.128	656.4	654.787	14.86	32.532
		650.157	650.157	650.157	645.675	640.3	C215	Trezona		limestone	239.7		-3.7		-9.3								1.4																				657.746	657.268	657.143	656.401	654.788	31.5	32.652
		650.154	650.154	650.154	645.671	640.294	C215	Trezona		limestone	241.1		-3.7		-9.3								1.2																				657.774	657.291	657.15	656.44	654.84	38.6409	32.0602
		650.152	650.152	650.152	645.668	640.289	C215	Trezona		limestone	242.3		-3.8		-10								0.7																				657.809	657.321	657.19	656.49	654.908	27.46	25.4122
		650.15	650.15	650.15	645.666	640.287	C215	Trezona		limestone	243		-3.7		-10.1								0.9																				657.823	657.333	657.231	656.51	654.934	31.5	28.7922
		650.148	650.148	650.148	645.663	640.283	C215	Trezona		limestone	243.9	0.011	-3.7	-24.7	-10								1.1																				657.848	657.354	657.266	656.545	654.982	32.4	32.3002
		650.146	650.146	650.146	645.66	640.279	C215	Trezona		limestone	245		-3.6		-10								1																				657.908	657.404	657.268	656.629	655.096	29.9	31.9802
		650.144	650.144	650.144	645.657	640.275	C215	Trezona		limestone	246		-3.6		-9.7								1.2																				657.913	657.409	657.268	656.637	655.107	35.8591	31.4238
		650.142	650.142	650.142	645.653	640.27	C215	Trezona		limestone	247.2		-3.7		-10.2								0.7																				657.917	657.412	657.291	656.643	655.114	10.59	28.0498
		650.14	650.14	650.14	645.651	640.267	C215	Trezona		limestone	247.9		-3.5		-9.8								1																				657.937	657.429	657.321	656.671	655.152	53.82	32.5138
		650.138	650.138	650.138	645.648	640.263	C215	Trezona		limestone	248.9	0.009	-3.6	-24.5	-10.1								1																				657.957	657.445	657.333	656.699	655.19	26.7	31.3738
		650.136	650.136	650.136	645.645	640.259	C215	Trezona		limestone	249.9		-3.9		-9.8								1																				657.979	657.464	657.354	656.731	655.233	41.46	33.6858
		650.134	650.134	650.134	645.642	640.255	C215	Trezona		limestone	250.9		-3.4		-9.3								1																				657.993	657.476	657.37	656.75	655.259	29.1	32.334
		650.132	650.132	650.132	645.639	640.251	C215	Trezona		limestone	251.9		-3.6		-10.4								1																				658.019	657.498	657.404	656.787	655.309	33.95	37.006
		650.13	650.13	650.13	645.636	640.247	C215	Trezona		limestone	252.9		-3.6		-10.2								1.1																				658.041	657.516	657.409	656.819	655.352	44.2	35.082
		650.127	650.127	650.127	645.633	640.243	C215	Trezona		limestone	254	0.008	-3.7	-24.1	-10.2								1																				658.107	657.571	657.412	656.911	655.477	31.55	36.052
		650.125	650.125	650.125	645.63	640.239	C215	Trezona		limestone	255		-4.3		-10.5								0.6																				658.145	657.603	657.429	656.965	655.549	34.1199	34.584
		650.124	650.124	650.124	645.628	640.236	C215	Trezona		limestone	255.6	0.008	-3.4	-23.5	-10.4								1.1																				658.163	657.619	657.445	656.991	655.584	51.6	39.084
		650.122	650.122	650.122	645.625	640.232	C215	Trezona		limestone	256.7		-3.1		-10.4								0.8																				658.226	657.671	657.464	657.08	655.704	36	39.494
		650.12	650.12	650.12	645.622	640.229	C215	Trezona		limestone	257.5		-3.3		-10								0.9																				658.235	657.679	657.476	657.092	655.721	33.24	37.302
		650.118	650.118	650.118	645.62	640.225	C215	Trezona		limestone	258.4		-3.1		-10.1								1.2																				658.236	657.68	657.498	657.094	655.724	22.8	35.552
		650.115	650.115	650.115	645.616	640.22	C215	Trezona		limestone	259.6	0.007	-3.3	-23.7	-10.2								1.4																				658.25	657.692	657.571	657.114	655.751	37.9	36.308
		650.113	650.113	650.113	645.612	640.214	C215	Trezona		limestone	261		-3.5		-10.8								0.7																				658.277	657.714	657.603	657.152	655.802	28.3	31.648
		650.111	650.111	650.111	645.61	640.212	C215	Trezona		limestone	261.7		-2.9		-10.6								1																				658.284	657.72	657.619	657.161	655.815	34	31.248
		650.109	650.109	650.109	645.607	640.208	C215	Trezona		limestone	262.7		-3.1		-10.7								0.9																				658.294	657.728	657.679	657.175	655.833	40	32.6
		650.107	650.107	650.107	645.604	640.204	C215	Trezona		limestone	263.6		-3.5		-9.6								0.8																				658.333	657.761	657.68	657.231	655.909	45.8	37.2
		650.105	650.105	650.105	645.602	640.201	C215	Trezona		limestone	264.4	0.017	-3.4	-25.7	-10.7								0.8																				658.379	657.8	657.689	657.296	655.997	29.41	35.502
		650.104	650.104	650.104	645.6	640.198	C215	Trezona		limestone	265.2		-3.2		-10.6								1																				658.45	657.859	657.692	657.396	656.132	35.4	36.922
		650.102	650.102	650.102	645.597	640.194	C215	Trezona		limestone	266.2	0.013	-3.3	-25.2	-10.6								0.3																				658.451	657.86	657.714	657.397	656.133	37.5875	37.6395
		650.101	650.101	650.101	645.596	640.192	C215	Trezona		limestone	266.5		-3.3		-10.8								0.3																				658.463	657.87	657.72	657.414	656.156	39.6	37.5595
		650.1	650.1	650.1	645.595	640.191	C215	Trezona		limestone	266.8		-3.3		-10.9								0.5																				658.504	657.904	657.728	657.472	656.234	51.6	38.7195
		650.099	650.099	650.099	645.593	640.189	C215	Trezona		limestone	267.3		-3.3		-10.9								1.1																				658.532	657.928	657.761	657.512	656.289	36.48	40.1335
		650.097	650.097	650.097	645.59	640.185	C215	Trezona		limestone	268.4		-3.4		-11								0.5																				658.605	657.99	657.8	657.615	656.428	14.28	35.9095
		650.096	650.096	650.096	645.589	640.183	C215	Trezona		limestone	268.9		-3.6		-11.1								0.5																				658.62	658.002	657.859	657.636	656.456	20.8	32.552
		650.095	650.095	650.095	645.587	640.181	C215	Trezona		limestone	269.4		-3.8		-12.2								1.1																				658.656	658.032	657.86	657.687	656.525	60.0593	36.6439
		650.093	650.093	650.093	645.584	640.176	C215	Trezona		limestone	270.5	0.018	-3.4	-24.8	-12.5								0.9																				658.715	658.082	657.87	657.77	656.637	38.9	34.1039
		650.091	650.091	650.091	645.581	640.173	C215	Trezona		limestone	271.4		-3.4		-12.6								0.2																				658.757	658.117	657.878	657.83	656.718	34.9896	33.8058
		650.09	650.09	650.09	645.581	640.172	C215	Trezona		limestone	271.6		-3.5		-12.7								28.4																				658.761	658.12	657.904	657.835	656.725	48.2	40.5898
		650.031	650.031	650.031	645.496	640.058	C215	Trezona		limestone	300	0.015	-5	-26.6	-9.6																												658.762	658.121	657.928	657.837	656.727	54.04	47.2378
		653.78	653.78	653.78	650.796	647.216	C227 (Emu Gap)	Etina		limestone	0.2		9		-9.6								0.9	1	384.123	384.123	384.123	271.78	201.205	653.181	653.181	653.181	649.95	646.073									658.776	658.133	657.943	657.857	656.754	33.9	42.0059
		653.778	653.778	653.778	650.792	647.212	C227	Etina		limestone	1.1		8.7		-9.9								0.9																				658.778	658.134	657.99	657.859	656.757	39.4	42.1059
		653.775	653.775	653.775	650.789	647.207	C227	Etina		limestone	2		8.7		-9.8								0.6																				658.793	658.148	658.032	657.881	656.787	47.2	44.548
		653.774	653.774	653.774	650.787	647.204	C227	Etina		limestone	2.6		8.3		-9.9								0.7																				658.809	658.161	658.082	657.903	656.817	16.3	38.168
		653.772	653.772	653.772	650.784	647.201	C227	Etina		limestone	3.3		8.3		-10.6								1																				658.844	658.19	658.117	657.953	656.884	56.2	38.6
		653.769	653.769	653.769	650.78	647.196	C227	Etina		limestone	4.3		8.7		-8.5								1																				658.851	658.196	658.12	657.963	656.898	53.1	42.44
		653.767	653.767	653.767	650.777	647.191	C227	Etina		limestone	5.3		8.3		-11.3								3.2																				658.91	658.245	658.121	658.046	657.009	54.2	45.4
		653.758	653.758	653.758	650.765	647.175	C227	Etina		limestone	8.5		7.1		-9.9								1.2																				658.915	658.25	658.133	658.053	657.019	54.92	46.944
		653.755	653.755	653.755	650.761	647.169	C227	Etina		limestone	9.7	0.01	7.1	-23.5	-10.3								1.3																				658.968	658.294	658.134	658.128	657.12	64	56.484
		653.752	653.752	653.752	650.756	647.162	C227	Etina		limestone	11		8.1		-9.9								1.9																				658.976	658.301	658.148	658.139	657.135	37.7	52.784
		653.747	653.747	653.747	650.749	647.153	C227	Etina		limestone	12.9		6.9		-9.5								1.1																				658.995	658.317	658.19	658.167	657.173	45.17	51.198
		653.744	653.744	653.744	650.745	647.148	C227	Etina		limestone	14		6.6		-9.4								1																				659.014	658.333	658.196	658.193	657.209	56.9	51.738
		653.741	653.741	653.741	650.741	647.143	C227	Etina		limestone	15		7.6		-10.1								0.6																				659.04	658.354	658.245	658.23	657.258	44.7	49.694
		653.74	653.74	653.74	650.739	647.14	C227	Etina		limestone	15.6		7.2		-9.9								1.4																				659.051	658.364	658.25	658.246	657.28	48.2	46.534
		653.736	653.736	653.736	650.734	647.133	C227	Etina		limestone	17		7.1		-9.5								1.5																				659.061	658.373	658.269	658.26	657.299	33.8259	45.7592
		653.732	653.732	653.732	650.728	647.125	C227	Etina		limestone	18.5		7.9		-9.5								1.5																				659.085	658.392	658.294	658.293	657.343	8.1	38.3452
		653.728	653.728	653.728	650.723	647.118	C227	Etina		limestone	20		8.9		-6.5								1.1																				659.121	658.423	658.301	658.345	657.413	12.38	29.4412
		653.726	653.726	653.726	650.719	647.112	C227	Etina		limestone	21.1		8.4		-9.7								1.1																				659.145	658.442	658.317	658.378	657.458	53.39	31.1792
		653.723	653.723	653.723	650.715	647.107	C227	Etina		limestone	22.2		7.5		-9.5								1.3																				659.167	658.461	658.333	658.409	657.5	44.1	30.3592
		653.719	653.719	653.719	650.71	647.1	C227	Etina		limestone	23.5		6.9		-7.9								1.3																				659.184	658.476	658.354	658.434	657.533	55.4	34.674
		653.716	653.716	653.716	650.705	647.094	C227	Etina		limestone	24.8		8.3		-9.8								1.3																				659.196	658.485	658.364	658.45	657.555	46.1	42.274
		653.713	653.713	653.713	650.7	647.087	C227	Etina		limestone	26.1		8		-9.4								1.2																				659.197	658.486	658.366	658.451	657.557	57.6	51.318
		653.709	653.709	653.709	650.696	647.081	C227	Etina		limestone	27.3		7.9		-9.8								1.3																				659.208	658.496	658.373	658.468	657.58	36.1437	47.8687
		653.706	653.706	653.706	650.691	647.075	C227	Etina		limestone	28.6		7.4		-11.1								1.1																				659.21	658.497	658.423	658.47	657.582	63.4	51.7287
		653.703	653.703	653.703	650.687	647.069	C227	Etina		limestone	29.7		6.2		-9.2								1.1																				659.214	658.5	658.442	658.475	657.589	40	48.6487
		653.7	653.7	653.7	650.683	647.064	C227	Etina		limestone	30.8		7.7		-9.3								1.1																				659.214	658.5	658.461	658.475	657.59	31.6	45.7487
		653.697	653.697	653.697	650.679	647.059	C227	Etina		limestone	31.9		8.1		-9.7								1.2																				659.216	658.502	658.476	658.478	657.594	36.7	41.5687
		653.694	653.694	653.694	650.674	647.053	C227	Etina		limestone	33.1		7.7		-9.8								1.1																				659.267	658.545	658.485	658.551	657.692	44.6018	43.2604
		653.691	653.691	653.691	650.67	647.047	C227	Etina		limestone	34.2		8.2		-9.5								1.2																				659.298	658.571	658.486	658.594	657.75	47.14	40.0084
		653.688	653.688	653.688	650.666	647.041	C227	Etina		limestone	35.4		7.2		-9.6								1																				659.33	658.598	658.496	658.64	657.812	39.7531	39.959
		653.686	653.686	653.686	650.662	647.036	C227	Etina		limestone	36.4	0.014	8.5	-23.5	-9.6								1.2																				659.334	658.601	658.497	658.645	657.819	58	45.239
		653.683	653.683	653.683	650.658	647.03	C227	Etina		limestone	37.6		8.8		-9.3								0.7																				659.342	658.608	658.5	658.657	657.835	46.8	47.259
		653.681	653.681	653.681	650.655	647.027	C227	Etina		limestone	38.3		7.7		-9.8								1.2																				659.354	658.619	658.502	658.674	657.858	65.1	51.3586
		653.678	653.678	653.678	650.651	647.021	C227	Etina		limestone	39.5		7.7		-9.8								1.1																				659.369	658.631	658.518	658.694	657.886	40.05	49.9406
		653.675	653.675	653.675	650.647	647.015	C227	Etina		limestone	40.6		7		-9.5								1.2																				659.405	658.661	658.545	658.745	657.954	48.31	51.652
		653.672	653.672	653.672	650.642	647.009	C227	Etina		limestone	41.8		6.4		-9.2								1.2																				659.434	658.686	658.571	658.787	658.011	20	44.052
		653.669	653.669	653.669	650.638	647.003	C227	Etina		limestone	43		6.7		-10.3								1.6																				659.436	658.687	658.598	658.79	658.015	45.6	43.812
		653.664	653.664	653.664	650.632	646.995	C227	Etina		limestone	44.6		7.3		-9.9								1																				659.465	658.711	658.601	658.831	658.07	35	37.792
		653.662	653.662	653.662	650.628	646.99	C227	Etina		limestone	45.6		8		-10.2								1.1																				659.491	658.733	658.608	658.867	658.119	41.9	38.162
		653.659	653.659	653.659	650.624	646.985	C227	Etina		limestone	46.7		8.2		-10								1																				659.506	658.746	658.619	658.889	658.149	10.82	30.664
		653.656	653.656	653.656	650.621	646.98	C227	Etina		limestone	47.7		7.2		-7.2								0.9																				659.525	658.761	658.631	658.915	658.183	67.2	40.104
		653.654	653.654	653.654	650.617	646.976	C227	Etina		limestone	48.6		8.5		-10.6								1.7																				659.527	658.764	658.661	658.918	658.188	59.64	42.912
		653.65	653.65	653.65	650.611	646.967	C227	Etina		limestone	50.3		8.5		-10.6								1.1																				659.567	658.797	658.686	658.975	658.264	35.5585	43.0237
		653.647	653.647	653.647	650.607	646.962	C227	Etina		limestone	51.4		8.2		-10.6								1																				659.588	658.814	658.687	659.004	658.304	45.1	43.6637
		653.644	653.644	653.644	650.603	646.957	C227	Etina		limestone	52.4	0.012	6.8	-21.6	-10.9								1.7																				659.604	658.828	658.733	659.027	658.334	63.55	54.2097
		653.64	653.64	653.64	650.597	646.948	C227	Etina		limestone	54.1		6.3		-10.3								1																				659.626	658.846	658.746	659.058	658.376	45.19	49.8077
		653.637	653.637	653.637	650.594	646.943	C227	Etina		limestone	55.1		6.7		-11.6								1																				659.633	658.852	658.761	659.068	658.39	60.1	49.8997
		653.634	653.634	653.634	650.59	646.938	C227	Etina		limestone	56.1		5.9		-8								1.7																				659.651	658.868	658.764	659.094	658.425	6.1	44.008
		653.63	653.63	653.63	650.584	646.93	C227	Etina		limestone	57.8		6.2		-10.6								0.9																				659.654	658.87	658.797	659.098	658.43	30.4	41.068
		653.628	653.628	653.628	650.58	646.925	C227	Etina		limestone	58.7		6.9		-9								2																				659.672	658.885	658.814	659.123	658.464	27.2896	33.8159
		653.622	653.622	653.622	650.573	646.915	C227	Etina		limestone	60.7		5.5		-10.7								0.9																				659.674	658.887	658.828	659.126	658.468	34.6	31.6979
		653.62	653.62	653.62	650.57	646.911	C227	Etina		limestone	61.6		7.3		-11.1								1.2																				659.695	658.904	658.846	659.155	658.508	66	32.8779
		653.617	653.617	653.617	650.565	646.905	C227	Etina		limestone	62.8		5.8		-11								14.4																				659.757	658.956	658.852	659.243	658.626	57.41	43.1399
		653.58	653.58	653.58	650.512	646.833	C227	Etina		limestone	77.2		7.8		-10.8								0.4																				659.76	658.959	658.87	659.248	658.633	31.76	43.4119
		653.579	653.579	653.579	650.511	646.831	C227	Etina		limestone	77.6	0.021	7.3	-24.2	-11								7.6																				659.761	658.96	658.885	659.249	658.635	1.8	38.314
		653.559	653.559	653.559	650.483	646.794	C227	Etina		limestone	85.2		6		-9.7								1.2																				659.778	658.975	658.887	659.274	658.668	45.5	40.494
		653.556	653.556	653.556	650.478	646.788	C227	Etina		limestone	86.4		9.8		-8.3								1.3																				659.785	658.98	658.904	659.283	658.68	47.9	36.874
		653.552	653.552	653.552	650.474	646.781	C227	Etina		limestone	87.7		9.4		-8.4								1.4																				659.799	658.992	658.956	659.303	658.707	5.4	26.472
		653.549	653.549	653.549	650.468	646.774	C227	Etina		limestone	89.1		9.8		-6.6								1.2																				659.803	658.995	658.959	659.308	658.714	31.2497	26.3699
		653.545	653.545	653.545	650.464	646.768	C227	Etina		limestone	90.3		9.7		-8.2								1.2																				659.83	659.018	658.975	659.346	658.766	45.7	35.1499
		653.542	653.542	653.542	650.46	646.762	C227	Etina		limestone	91.5		9.9		-9.1								1.2																				659.845	659.03	658.978	659.367	658.794	37.6	33.5699
		653.539	653.539	653.539	650.455	646.756	C227	Etina		limestone	92.7	0.018	9.6	-20	-10.4								0.8																				659.845	659.031	658.98	659.368	658.796	27.4779	29.4855
		653.537	653.537	653.537	650.452	646.752	C227	Etina		limestone	93.5		8.3		-10.3								2.4																				659.865	659.047	658.995	659.396	658.833	63.8	41.1655
		653.531	653.531	653.531	650.443	646.74	C227	Etina		limestone	95.9		8.6		-10.4								1.3																				659.871	659.052	658.995	659.404	658.844	39.45	42.8056
		653.527	653.527	653.527	650.439	646.734	C227	Etina		limestone	97.2		8.6		-10.4								1.6																				659.91	659.085	659.018	659.459	658.919	64.66	46.5976
		653.523	653.523	653.523	650.433	646.726	C227	Etina		limestone	98.8		8.8		-10.2								1																				659.924	659.097	659.027	659.479	658.946	64	51.8776
		653.521	653.521	653.521	650.429	646.721	C227	Etina		limestone	99.8		8.9		-9.2								1.2																				659.956	659.123	659.03	659.524	659.006	69	60.182
		653.518	653.518	653.518	650.425	646.715	C227	Etina		limestone	101		9.2		-9.4								0.9																				659.964	659.13	659.031	659.535	659.021	31.5	53.722
		653.515	653.515	653.515	650.421	646.711	C227	Etina		limestone	101.9		7.9		-6.8								1.1																				659.989	659.152	659.047	659.572	659.071	35.7	52.972
		653.512	653.512	653.512	650.417	646.705	C227	Etina		limestone	103		8.1		-6.1								1																				660.005	659.165	659.052	659.594	659.101	34.16	46.872
		653.51	653.51	653.51	650.414	646.7	C227	Etina		limestone	104		8.7		-6								1.1																				660.014	659.172	659.055	659.606	659.117	58.7	45.812
		653.507	653.507	653.507	650.41	646.695	C227	Etina		limestone	105.1		9.9		-4.5								1.3																				660.035	659.19	659.083	659.636	659.158	65.4	45.092
		653.504	653.504	653.504	650.405	646.688	C227	Etina		limestone	106.4		9.8		-4.9								1.4																				660.046	659.199	659.085	659.652	659.179	19.7	42.732
		653.5	653.5	653.5	650.4	646.681	C227	Etina		limestone	107.8		9.7		-4								1																				660.063	659.213	659.097	659.676	659.211	61.14	47.82
		653.497	653.497	653.497	650.396	646.676	C227	Etina		limestone	108.8		9.6		-4.1								1.1																				660.069	659.219	659.111	659.685	659.223	44.5	49.888
		653.494	653.494	653.494	650.392	646.671	C227	Etina		limestone	109.9		9.7		-4.3								0.1																				660.07	659.219	659.123	659.686	659.224	28.2104	43.7901
		653.494	653.494	653.494	650.392	646.67	C227	Etina		limestone	110		9.5		-4.3								2.1																				660.072	659.221	659.125	659.688	659.228	68.5	44.4101
		653.489	653.489	653.489	650.384	646.66	C227	Etina		limestone	112.1		9.5		-4.6								0.4																				660.107	659.25	659.13	659.737	659.294	35.5	47.5701
		653.488	653.488	653.488	650.382	646.658	C227	Etina		limestone	112.5		9.5		-4.9								1.3																				660.128	659.268	659.148	659.767	659.335	27.7	40.8821
		653.484	653.484	653.484	650.378	646.652	C227	Etina		limestone	113.8		9.6		-4.9								1.4																				660.13	659.27	659.165	659.77	659.339	65.5	45.0821
		653.481	653.481	653.481	650.372	646.645	C227	Etina		limestone	115.2		9.4		-5.6								1																				660.135	659.274	659.169	659.777	659.348	10.8	41.6
		653.478	653.478	653.478	650.369	646.64	C227	Etina		limestone	116.2		8.7		-6.7								1.2																				660.18	659.312	659.172	659.841	659.435	11.0024	30.1005
		653.475	653.475	653.475	650.364	646.634	C227	Etina		limestone	117.4		9.2		-6.6								1.2																				660.192	659.322	659.181	659.859	659.458	33.1	29.6205
		653.472	653.472	653.472	650.36	646.628	C227	Etina		limestone	118.6		9.3		-6.2								1																				660.201	659.329	659.19	659.87	659.474	57.89	35.6585
		653.469	653.469	653.469	650.356	646.623	C227	Etina		limestone	119.6		9.3		-6.7								1.3																				660.235	659.358	659.213	659.919	659.54	29.63	28.4845
		653.466	653.466	653.466	650.351	646.616	C227	Etina		limestone	120.9		9.2		-6.2								1																				660.246	659.367	659.219	659.935	659.561	6.1	27.5445
		653.463	653.463	653.463	650.348	646.611	C227	Etina		limestone	121.9		9.4		-4.4								1																				660.262	659.381	659.219	659.957	659.591	32.34	31.812
		653.461	653.461	653.461	650.344	646.606	C227	Etina		limestone	122.9	0.015	9	-21.2	-4.5								1																				660.287	659.402	659.221	659.993	659.64	46.3	34.452
		653.458	653.458	653.458	650.34	646.601	C227	Etina		limestone	123.9		9.5		-4.2								1.1																				660.296	659.409	659.227	660.005	659.656	39.0781	30.6896
		653.455	653.455	653.455	650.336	646.596	C227	Etina		limestone	125		9.6		-4.2								1.2																				660.304	659.416	659.246	660.017	659.672	21.6	29.0836
		653.452	653.452	653.452	650.332	646.59	C227	Etina		limestone	126.2		9.6		-3.8								1																				660.318	659.428	659.25	660.036	659.698	16.8	31.2236
		653.449	653.449	653.449	650.328	646.585	C227	Etina		limestone	127.2		9.5		-4.1								0.9																				660.348	659.453	659.265	660.079	659.756	36.6	32.0756
		653.447	653.447	653.447	650.325	646.58	C227	Etina		limestone	128.1		9.5		-5								1																				660.372	659.473	659.268	660.113	659.802	32.49	29.3136
		653.444	653.444	653.444	650.321	646.575	C227	Etina		limestone	129.1		9.4		-4.4								1																				660.379	659.478	659.27	660.122	659.813	32.72	28.042
		653.442	653.442	653.442	650.318	646.571	C227	Etina		limestone	130.1		8.7		-4.8								0.7																				660.381	659.48	659.288	660.125	659.817	19.1	27.542
		653.44	653.44	653.44	650.315	646.567	C227	Etina		limestone	130.8		8.2		-5.5								1																				660.387	659.485	659.311	660.133	659.829	28.2	29.822
		653.437	653.437	653.437	650.311	646.562	C227	Etina		limestone	131.8		8.2		-6.9								1																				660.404	659.499	659.312	660.157	659.861	11.1	24.722
		653.435	653.435	653.435	650.308	646.557	C227	Etina		limestone	132.8		8.4		-7.2								0.9																				660.404	659.5	659.322	660.158	659.863	4.5	19.124
		653.432	653.432	653.432	650.304	646.553	C227	Etina		limestone	133.7		9.1		-3.3								1.1																				660.413	659.507	659.329	660.171	659.88	10.7	14.72
		653.43	653.43	653.43	650.3	646.547	C227	Etina		limestone	134.8	0.038	9.1	-21.5	-5								1																				660.421	659.514	659.341	660.181	659.894	56.2	22.14
		653.427	653.427	653.427	650.297	646.542	C227	Etina		limestone	135.8	0.038	8.9	-21.5	-5.6								0.5																				660.432	659.523	659.358	660.197	659.916	34.8	23.46
		653.426	653.426	653.426	650.295	646.54	C227	Etina		limestone	136.3		9		-4.7								1																				660.434	659.525	659.362	660.199	659.919	31.52	27.544
		653.423	653.423	653.423	650.291	646.535	C227	Etina		limestone	137.3		9		-4.2								1.1																				660.446	659.535	659.367	660.216	659.941	49.21	36.486
		653.42	653.42	653.42	650.287	646.529	C227	Etina		limestone	138.4		9		-5.8								1.4																				660.449	659.537	659.381	660.221	659.947	18.3	38.006
		653.417	653.417	653.417	650.282	646.522	C227	Etina		limestone	139.8		7.8		-5.5								1.6																				660.465	659.551	659.386	660.244	659.978	28.5	32.466
		653.412	653.412	653.412	650.276	646.514	C227	Etina		limestone	141.4		7.5		-7.9								1																				660.47	659.555	659.402	660.25	659.987	36.14	32.734
		653.41	653.41	653.41	650.272	646.509	C227	Etina		limestone	142.4		8.4		-8.5								0.6																				660.477	659.561	659.409	660.261	660.002	26.4937	31.7287
		653.408	653.408	653.408	650.27	646.506	C227	Etina		limestone	143		8.3		-8.2								1.2																				660.479	659.562	659.409	660.263	660.005	56.7	33.2267
		653.405	653.405	653.405	650.266	646.5	C227	Etina		limestone	144.2		8.6		-7.8								1																				660.481	659.564	659.416	660.267	660.009	25.5	34.6667
		653.403	653.403	653.403	650.262	646.495	C227	Etina		limestone	145.2		8.5		-6.9								1.1																				660.489	659.571	659.428	660.278	660.025	33.3	35.6267
		653.4	653.4	653.4	650.258	646.49	C227	Etina		limestone	146.3		6.6		-8.5								0.3																				660.503	659.583	659.434	660.297	660.051	19.6	32.3187
		653.399	653.399	653.399	650.257	646.488	C227	Etina		limestone	146.6	0.017	0.2	-26	-7.3								1																				660.506	659.585	659.451	660.301	660.056	43.3	35.68
		653.396	653.396	653.396	650.253	646.484	C227	Etina		limestone	147.6		8		-9.9								2																				660.507	659.586	659.453	660.303	660.059	32.06	30.752
		653.391	653.391	653.391	650.246	646.474	C227	Etina		limestone	149.6		7.9		-9								0.5																				660.515	659.593	659.469	660.315	660.074	20.6	29.772
		653.39	653.39	653.39	650.244	646.471	C227	Etina		limestone	150.1		8.3		-9.6								3.7																				660.516	659.593	659.473	660.315	660.075	24.2185	27.9557
		653.38	653.38	653.38	650.23	646.453	C227	Etina		limestone	153.8		3.5		-5.5								54.4																				660.522	659.599	659.478	660.324	660.087	39.3	31.8957
		653.239	653.239	653.239	650.03	646.182	C227	Etina		limestone	208.2		5.4		-10.7								4.6																				660.537	659.611	659.48	660.345	660.116	57.3	34.6957
		653.227	653.227	653.227	650.013	646.159	C227	Etina		limestone	212.8		0.4		-9.2								1.3																				660.547	659.62	659.485	660.36	660.135	21.6	32.6037
		653.223	653.223	653.223	650.009	646.153	C227	Etina		limestone	214.1		8.2		-7								0.8																				660.549	659.621	659.5	660.363	660.139	8	30.0837
		653.221	653.221	653.221	650.006	646.149	C227	Etina		limestone	214.9	0.017	7	-24.4	-7.4								1																				660.552	659.624	659.514	660.367	660.145	24.2	30.08
		653.218	653.218	653.218	650.002	646.144	C227	Etina		limestone	215.9		8.2		-6.5								1.7																				660.56	659.63	659.525	660.377	660.159	35.49	29.318
		653.214	653.214	653.214	649.996	646.136	C227	Etina		limestone	217.6		8.6		-6.4								1.4																				660.56	659.631	659.53	660.378	660.16	22.7	22.398
		653.21	653.21	653.21	649.99	646.129	C227	Etina		limestone	219		8.2		-6.7								1.4																				660.568	659.638	659.535	660.39	660.176	41.62	26.402
		653.207	653.207	653.207	649.985	646.122	C227	Etina		limestone	220.4		6.1		-5.2								1.3																				660.569	659.638	659.555	660.391	660.177	26.3747	30.0769
		653.203	653.203	653.203	649.981	646.115	C227	Etina		limestone	221.7		5.6		-5.4								1																				660.571	659.64	659.561	660.393	660.18	26.7	30.5769
		653.201	653.201	653.201	649.977	646.11	C227	Etina		limestone	222.7	0.023	8.9	-21.6	-3.5								1.2																				660.584	659.651	659.562	660.413	660.206	43.3	32.1389
		653.198	653.198	653.198	649.972	646.104	C227	Etina		limestone	223.9		8.3		-4.2								1.2																				660.587	659.653	659.569	660.416	660.211	25.6519	32.7293
		653.195	653.195	653.195	649.968	646.098	C227	Etina		limestone	225.1		8.9		-4.2								1.3																				660.595	659.66	659.585	660.428	660.227	38.6	32.1253
		653.191	653.191	653.191	649.963	646.092	C227	Etina		limestone	226.4		8.1		-5.4								1.2																				660.598	659.662	659.586	660.432	660.232	32.4	33.3304
		653.188	653.188	653.188	649.959	646.086	C227	Etina		limestone	227.6		8.9		-4.5								1.1																				660.599	659.663	659.59	660.433	660.234	54.96	38.9824
		653.185	653.185	653.185	649.955	646.08	C227	Etina		limestone	228.7		8.6		-3.7								1																				660.603	659.667	659.593	660.439	660.242	25.35	35.3924
		653.183	653.183	653.183	649.951	646.075	C227	Etina		limestone	229.7		9		-3.8								1																				660.616	659.677	659.611	660.457	660.266	24.4	35.142
		653.18	653.18	653.18	649.947	646.071	C227	Etina		limestone	230.7		4.5		-6.4								0.8																				660.617	659.679	659.616	660.459	660.269	35.6	34.542
		653.178	653.178	653.178	649.944	646.067	C227	Etina		limestone	231.5		8.3		-5								1.2																				660.619	659.68	659.62	660.462	660.273	25.2	33.102
		653.175	653.175	653.175	649.94	646.061	C227	Etina		limestone	232.7		8.9		-4.4								0.8																				660.628	659.688	659.624	660.474	660.289	23.1	26.73
		653.173	653.173	653.173	649.937	646.057	C227	Etina		limestone	233.5		8.4		-4.5								1																				660.638	659.696	659.63	660.488	660.308	24.86	26.632
		653.17	653.17	653.17	649.933	646.052	C227	Etina		limestone	234.5		9		-4.7								1																				660.641	659.699	659.638	660.493	660.315	19.4	25.632
		653.167	653.167	653.167	649.93	646.047	C227	Etina		limestone	235.5		9		-4.7								1.1																				660.643	659.701	659.638	660.496	660.319	28.5235	24.2167
		653.165	653.165	653.165	649.926	646.041	C227	Etina		limestone	236.6		8.1		-5								1																				660.644	659.701	659.639	660.497	660.321	38	26.7767
		653.162	653.162	653.162	649.922	646.036	C227	Etina		limestone	237.6		8.3		-5.1								1.1																				660.647	659.703	659.653	660.501	660.326	32	28.5567
		653.159	653.159	653.159	649.918	646.031	C227	Etina		limestone	238.7	0.014	7.6	-23.2	-5.1								1.3																				660.655	659.71	659.66	660.512	660.341	18.8	27.3447
		653.156	653.156	653.156	649.913	646.024	C227	Etina		limestone	240		8.8		-6.2								0.9																				660.666	659.72	659.663	660.529	660.363	16.3	26.7247
		653.153	653.153	653.153	649.91	646.02	C227	Etina		limestone	240.9		8.6		-6.6								5.1																				660.67	659.723	659.663	660.533	660.37	21.9	25.4
		653.14	653.14	653.14	649.891	645.994	C227	Etina		limestone	246		7.8		-4.9								1.3																				660.678	659.73	659.667	660.545	660.386	34.57	24.714
		653.137	653.137	653.137	649.886	645.988	C227	Etina		limestone	247.3		9		-6.8								0.9																				660.679	659.731	659.679	660.547	660.388	-13.1	15.694
		653.134	653.134	653.134	649.883	645.984	C227	Etina		limestone	248.2		8.8		-6.7								0.9																				660.689	659.739	659.68	660.561	660.406	24.91	16.916
		653.132	653.132	653.132	649.88	645.979	C227	Etina		limestone	249.1		9.2		-6.8								1.2																				660.69	659.74	659.684	660.562	660.409	7.9	15.236
		653.129	653.129	653.129	649.875	645.973	C227	Etina		limestone	250.3		9.3		-7.1								1.2																				660.703	659.751	659.696	660.58	660.433	22.8023	15.4165
		653.126	653.126	653.126	649.871	645.967	C227	Etina		limestone	251.5		9		-6.8								1																				660.703	659.751	659.701	660.58	660.433	37.16	15.9345
		653.123	653.123	653.123	649.867	645.962	C227	Etina		limestone	252.5		9.3		-7								1.3																				660.724	659.768	659.701	660.61	660.473	22.6	23.0745
		653.12	653.12	653.12	649.862	645.956	C227	Etina		limestone	253.8		8.8		-6.2								2.5																				660.726	659.77	659.703	660.612	660.476	15.5	21.1925
		653.113	653.113	653.113	649.853	645.943	C227	Etina		limestone	256.3		8.7		-6.3								1																				660.731	659.774	659.711	660.62	660.487	26.43	24.8985
		653.111	653.111	653.111	649.85	645.938	C227	Etina		limestone	257.3		9.5		-7.2								1.1																				660.736	659.778	659.72	660.626	660.495	23.4567	25.0293
		653.108	653.108	653.108	649.846	645.933	C227	Etina		limestone	258.4		8.6		-6.1								0.8																				660.738	659.78	659.73	660.63	660.5	18.1	21.2173
		653.106	653.106	653.106	649.843	645.929	C227	Etina		limestone	259.2		9		-6.7								1.4																				660.747	659.788	659.732	660.643	660.518	26.4181	21.9809
		653.102	653.102	653.102	649.837	645.922	C227	Etina		limestone	260.6		8.2		-5.6								1.5																				660.749	659.789	659.739	660.645	660.52	13.5	21.5809
		653.098	653.098	653.098	649.832	645.914	C227	Etina		limestone	262.1	0.005	8.1	-23.1	-6.3								0.8																				660.761	659.799	659.751	660.662	660.543	29	22.0949
		653.096	653.096	653.096	649.829	645.91	C227	Etina		limestone	262.9		9		-6.9								1.2																				660.762	659.8	659.751	660.663	660.545	34.3	24.2636
		653.093	653.093	653.093	649.825	645.905	C227	Etina		limestone	264.1		7.3		-7								1																				660.776	659.812	659.756	660.683	660.572	52.7	31.1836
		653.09	653.09	653.09	649.821	645.9	C227	Etina		limestone	265.1		5.6		-6.6								1																				660.782	659.817	659.768	660.693	660.585	23.69	30.638
		653.088	653.088	653.088	649.817	645.895	C227	Etina		limestone	266.1		9.2		-6.4								1.1																				660.789	659.823	659.774	660.702	660.598	17.5	31.438
		653.085	653.085	653.085	649.813	645.889	C227	Etina		limestone	267.2		8.3		-5.6								1																				660.803	659.835	659.777	660.722	660.624	16.8	28.998
		653.082	653.082	653.082	649.809	645.884	C227	Etina		limestone	268.2	0.011	7	-23.4	-6.1								1																				660.806	659.837	659.778	660.726	660.629	25.14	27.166
		653.08	653.08	653.08	649.806	645.879	C227	Etina		limestone	269.2		7.1		-6.9								1.2																				660.814	659.844	659.78	660.737	660.645	24.6491	21.5558
		653.077	653.077	653.077	649.801	645.873	C227	Etina		limestone	270.4		7.5		-6.9								0.9																				660.815	659.845	659.788	660.739	660.647	28.9	22.5978
		653.074	653.074	653.074	649.798	645.869	C227	Etina		limestone	271.3		7.5		-6.8								1.1																				660.822	659.851	659.8	660.749	660.66	22.43	23.5838
		653.071	653.071	653.071	649.794	645.863	C227	Etina		limestone	272.4		9.5		-6.4								1.4																				660.832	659.859	659.8	660.762	660.678	15	23.2238
		653.068	653.068	653.068	649.789	645.856	C227	Etina		limestone	273.8		8		-5.1								1																				660.833	659.859	659.816	660.763	660.68	16.7	21.5358
		653.065	653.065	653.065	649.785	645.851	C227	Etina		limestone	274.8		7.9		-6.5								0.2																				660.833	659.86	659.817	660.764	660.681	53	27.206
		653.065	653.065	653.065	649.784	645.85	C227	Etina		limestone	275		8.4		-6.3								1																				660.837	659.863	659.837	660.769	660.688	27.5473	26.9355
		653.062	653.062	653.062	649.781	645.845	C227	Etina		limestone	276	0.006	9.5	-25.9	-6.5								0.9																				660.844	659.869	659.837	660.779	660.702	20	26.4495
		653.06	653.06	653.06	649.777	645.841	C227	Etina		limestone	276.9		9		-6.1								1																				660.857	659.88	659.844	660.798	660.728	22.1	27.8695
		653.057	653.057	653.057	649.774	645.836	C227	Etina		limestone	277.9		8.5		-5								0.6																				660.86	659.883	659.846	660.803	660.733	21.7	28.8695
		653.055	653.055	653.055	649.772	645.833	C227	Etina		limestone	278.5		9.3		-5								0.2																				660.869	659.89	659.851	660.815	660.749	24.24	23.1175
		653.055	653.055	653.055	649.771	645.832	C227	Etina		limestone	278.7		9.4		-5.3								1.1																				660.87	659.891	659.859	660.816	660.751	18.1	21.228
		653.052	653.052	653.052	649.767	645.826	C227	Etina		limestone	279.8		9		-6.8								1.1																				660.87	659.891	659.86	660.816	660.751	21.2	21.468
		653.049	653.049	653.049	649.763	645.821	C227	Etina		limestone	280.9		8.3		-5.6								1																				660.873	659.893	659.863	660.82	660.757	35.4181	24.1316
		653.047	653.047	653.047	649.759	645.816	C227	Etina		limestone	281.9		8.5		-5.2								1																				660.883	659.902	659.874	660.835	660.777	19.3	23.6516
		653.044	653.044	653.044	649.755	645.811	C227	Etina		limestone	282.9		8.7		-3.9								1																				660.887	659.905	659.883	660.84	660.784	34.1121	25.626
		653.041	653.041	653.041	649.752	645.806	C227	Etina		limestone	283.9		9.1		-3.2								1.1																				660.887	659.906	659.89	660.841	660.785	21.5	26.306
		653.039	653.039	653.039	649.748	645.801	C227	Etina		limestone	285		8.6		-3.2								4.1																				660.893	659.91	659.891	660.848	660.795	20.4	26.146
		653.028	653.028	653.028	649.733	645.78	C227	Etina		limestone	289.1		8.4		-3.1								1.1																				660.893	659.91	659.893	660.848	660.795	28.6	24.7824
		653.025	653.025	653.025	649.729	645.775	C227	Etina		limestone	290.2		8.7		-4								2.4																				660.905	659.92	659.893	660.866	660.818	21.7	25.2624
		653.019	653.019	653.019	649.72	645.763	C227	Etina		limestone	292.6		8.3		-3.2								5.6																				660.91	659.925	659.905	660.873	660.829	22.1	22.86
		653.004	653.004	653.004	649.699	645.735	C227	Etina		limestone	298.2		5.3		-4.4								1.2																				660.927	659.938	659.906	660.896	660.86	21.7	22.9
		653.001	653.001	653.001	649.695	645.729	C227	Etina		limestone	299.4		1.3		-6.1								1.8																				660.938	659.948	659.909	660.912	660.881	21.9	23.2
		652.996	652.996	652.996	649.688	645.72	C227	Etina		limestone	301.2		8.4		-7.3								1																				660.941	659.951	659.91	660.917	660.888	24.36	22.352
		652.994	652.994	652.994	649.684	645.715	C227	Etina		limestone	302.2	0.016	9	-23.5	-6.6								3.4																				660.943	659.953	659.921	660.92	660.892	24.2292	22.8578
		652.985	652.985	652.985	649.672	645.698	C227	Etina		limestone	305.6		8.8		-4.5								1																				660.944	659.953	659.93	660.921	660.893	28	24.0378
		652.982	652.982	652.982	649.668	645.693	C227	Etina		limestone	306.6		4.4		-5.6								1																				660.947	659.956	659.937	660.925	660.899	20	23.6978
		652.98	652.98	652.98	649.664	645.688	C227	Etina		limestone	307.6		8.6		-4.9								1.4																				660.952	659.96	659.946	660.933	660.909	21.0292	23.5237
		652.976	652.976	652.976	649.659	645.681	C227	Etina		limestone	309		9.1		-4.8								1.2																				660.954	659.961	659.951	660.935	660.912	22.7	23.1917
		652.973	652.973	652.973	649.655	645.675	C227	Etina		limestone	310.2		9.2		-5								1.1																				660.955	659.962	659.953	660.937	660.914	26.47	23.6398
		652.97	652.97	652.97	649.651	645.67	C227	Etina		limestone	311.3		9.4		-4.3								1.1																				660.959	659.966	659.953	660.942	660.922	23.3	22.6998
		652.967	652.967	652.967	649.647	645.664	C227	Etina		limestone	312.4		9.1		-4.9								1.1																				660.963	659.969	659.956	660.948	660.93	29.4	24.5798
		652.964	652.964	652.964	649.643	645.659	C227	Etina		limestone	313.5	0.012	9.1	-22.2	-4.7								1																				660.964	659.97	659.96	660.949	660.932	21.5935	24.6927
		652.962	652.962	652.962	649.639	645.654	C227	Etina		limestone	314.5		9.2		-5								1.3																				660.967	659.972	659.962	660.953	660.937	18.7	23.8927
		652.958	652.958	652.958	649.634	645.648	C227	Etina		limestone	315.8		9.5		-5.6								1																				660.967	659.972	659.97	660.953	660.937	17.82	22.1627
		652.956	652.956	652.956	649.631	645.643	C227	Etina		limestone	316.8		9.3		-5.3								1.1																				660.969	659.974	659.97	660.956	660.94	18	21.1027
		652.953	652.953	652.953	649.627	645.637	C227	Etina		limestone	317.9		9.4		-5.9								1																				660.971	659.976	659.972	660.959	660.944	44.3	24.0827
		652.95	652.95	652.95	649.623	645.632	C227	Etina		limestone	318.9		9.2		-5.5								1.3																				660.974	659.978	659.972	660.964	660.951	10.9	21.944
		652.947	652.947	652.947	649.618	645.626	C227	Etina		limestone	320.2		6.3		-6.4								1																				660.976	659.98	659.976	660.966	660.954	25.3	23.264
		652.944	652.944	652.944	649.614	645.621	C227	Etina		limestone	321.2		9.7		-6.3								2.1																				660.979	659.982	659.977	660.97	660.959	46.22	28.944
		652.939	652.939	652.939	649.607	645.61	C227	Etina		limestone	323.3		9.6		-6								0.8																				660.982	659.985	659.98	660.975	660.966	20.5	29.444
		652.937	652.937	652.937	649.604	645.606	C227	Etina		limestone	324.1		9.7		-6.2								0.8																				660.986	659.988	659.982	660.98	660.972	54.19	31.422
		652.935	652.935	652.935	649.601	645.602	C227	Etina		limestone	324.9		9.6		-7.2								0.7																				660.986	659.989	659.988	660.981	660.974	38.1	36.862
		652.933	652.933	652.933	649.598	645.599	C227	Etina		limestone	325.6		9.9		-7.8								1.2																				660.99	659.992	659.988	660.986	660.981	40.0671	39.8154
		652.93	652.93	652.93	649.594	645.593	C227	Etina		limestone	326.8		9.6		-8.1								1																				660.99	659.992	659.992	660.986	660.981	29.04	36.3794
		652.927	652.927	652.927	649.59	645.588	C227	Etina		limestone	327.8		8.7		-7.7								1																				660.993	659.994	659.992	660.99	660.987	5.4	33.3594
		652.925	652.925	652.925	649.586	645.583	C227	Etina		limestone	328.8		8.9		-8.6								1.3																				661	660	660	661	661	34.3448	29.3904
		652.921	652.921	652.921	649.582	645.576	C227	Etina		limestone	330.1		1.3		-11								1.4																				661	660	660	661	661	3.9	22.5504
		652.918	652.918	652.918	649.577	645.57	C227	Etina		limestone	331.5		8.3		-8.8								1.4																				661	660	660	661	661	20.3	18.597
		652.914	652.914	652.914	649.571	645.563	C227	Etina		limestone	332.9	0.016	8.4	-23.6	-8.8								1.1																				661	660	660	661	661	39.8	20.749
		652.911	652.911	652.911	649.567	645.557	C227	Etina		limestone	334		8.3		-9.5								1																				661	660	660	661	661	23.06	24.281
		652.908	652.908	652.908	649.564	645.552	C227	Etina		limestone	335		6.1		-11.5								61.2																				661	660	660	661	661	13.1	20.032
		652.749	652.749	652.749	649.338	645.248	C227	Etina		limestone	396.2		7.7		-11.8								0.8																				661	660	660	661	661	39.6	27.172
		652.747	652.747	652.747	649.336	645.244	C227	Etina		limestone	397		8.3		-10								1.6																				661.001	660	660	661.001	661.001	27.2	28.552
		652.743	652.743	652.743	649.33	645.236	C227	Etina		limestone	398.6		9.4		-9.7								1.4																				661.015	660.013	660.013	661.022	661.029	47.1	30.012
		652.739	652.739	652.739	649.325	645.229	C227	Etina		limestone	400		9.4		-9.5								1																				661.031	660.026	660.026	661.043	661.059	51.4	35.68
		652.737	652.737	652.737	649.321	645.224	C227	Etina		limestone	401		9.8		-9.4								1																				661.046	660.039	660.039	661.065	661.088	54.3	43.92
		652.734	652.734	652.734	649.317	645.219	C227	Etina		limestone	402	0.023	9.8	-21.3	-9								1.4																				661.059	660.049	660.049	661.083	661.112	57.99	47.598
		652.73	652.73	652.73	649.312	645.212	C227	Etina		limestone	403.4		9.7		-8.8								1.9																				661.061	660.052	660.052	661.087	661.117	45	51.158
		652.725	652.725	652.725	649.305	645.203	C227	Etina		limestone	405.3		8.9		-7.9								1.1																				661.063	660.053	660.053	661.09	661.121	34.3	48.598
		652.723	652.723	652.723	649.301	645.197	C227	Etina		limestone	406.4		9.3		-8.7								1																				661.068	660.057	660.057	661.096	661.129	57.34	49.786
		652.72	652.72	652.72	649.297	645.192	C227	Etina		limestone	407.4		9		-8.3								0.9																				661.077	660.064	660.064	661.109	661.147	36.4	46.206
		652.718	652.718	652.718	649.294	645.188	C227	Etina		limestone	408.3		8.7		-8.9								1																				661.09	660.076	660.076	661.128	661.172	59.09	46.426
		652.715	652.715	652.715	649.29	645.183	C227	Etina		limestone	409.3		9.3		-8.6								1.6																				661.092	660.077	660.077	661.13	661.175	36.4	44.706
		652.711	652.711	652.711	649.284	645.175	C227	Etina		limestone	410.9		8.6		-8.3								1.1																				661.092	660.077	660.077	661.13	661.176	40.6	45.966
		652.708	652.708	652.708	649.28	645.169	C227	Etina		limestone	412	0.014	8.5	-23	-7.2								1.6																				661.105	660.088	660.088	661.149	661.201	11.5	36.798
		652.704	652.704	652.704	649.274	645.161	C227	Etina		limestone	413.6		8.6		-6.5								3.5																				661.108	660.09	660.09	661.152	661.205	40.8	37.678
		652.695	652.695	652.695	649.262	645.144	C227	Etina		limestone	417.1		9.8		-8.7								1																				661.119	660.1	660.1	661.168	661.227	-0.88	25.684
		652.692	652.692	652.692	649.258	645.139	C227	Etina		limestone	418.1		9.8		-8.1								1																				661.119	660.1	660.1	661.168	661.227	-0.3	18.344
		652.689	652.689	652.689	649.254	645.134	C227	Etina		limestone	419.1		9.5		-7.8								2																				661.119	660.1	660.1	661.168	661.227	40.52	18.328
		652.684	652.684	652.684	649.247	645.124	C227	Etina		limestone	421.1		9.1		-7.8								0.8																				661.123	660.103	660.103	661.174	661.235	45.5	25.128
		652.682	652.682	652.682	649.244	645.12	C227	Etina		limestone	421.9		8.4		-7.9								1																				661.126	660.106	660.106	661.179	661.241	-0.2	16.928
		652.68	652.68	652.68	649.24	645.115	C227	Etina		limestone	422.9		8.8		-8.2								1																				661.131	660.11	660.11	661.186	661.251	0.2	17.144
		652.677	652.677	652.677	649.237	645.11	C227	Etina		limestone	423.9		8.9		-7.9								0.5																				661.136	660.114	660.114	661.192	661.259	53.65	27.934
		652.676	652.676	652.676	649.235	645.108	C227	Etina		limestone	424.4		9.2		-8.4								1																				661.136	660.114	660.114	661.192	661.259	3.5	20.53
		652.673	652.673	652.673	649.231	645.103	C227	Etina		limestone	425.4		8.1		-8.3								1.1																				661.146	660.122	660.122	661.206	661.278	-0.9	11.25
		652.67	652.67	652.67	649.227	645.097	C227	Etina		limestone	426.5		8.9		-8								3																				661.154	660.129	660.129	661.217	661.293	51.4	21.57
		652.662	652.662	652.662	649.216	645.082	C227	Etina		limestone	429.5		9		-8.5								0.8																				661.159	660.133	660.133	661.224	661.303	0.94	21.718
		652.66	652.66	652.66	649.213	645.078	C227	Etina		limestone	430.3		7.9		-7.7								1.4																				661.162	660.136	660.136	661.228	661.308	-4.1	10.168
		652.657	652.657	652.657	649.208	645.072	C227	Etina		limestone	431.7		7.8		-7.3								1																				661.165	660.139	660.139	661.234	661.315	-3.3	8.808
		652.654	652.654	652.654	649.204	645.067	C227	Etina		limestone	432.7		7.2		-8.4								0.9																				661.166	660.14	660.14	661.235	661.318	32	15.388
		652.652	652.652	652.652	649.201	645.062	C227	Etina		limestone	433.6		6.9		-8.2								1.1																				661.184	660.155	660.155	661.261	661.352	55.2	16.148
		652.649	652.649	652.649	649.197	645.057	C227	Etina		limestone	434.7		8.8		-8.6								1																				661.192	660.161	660.161	661.271	661.366	4.7	16.9
		652.646	652.646	652.646	649.193	645.052	C227	Etina		limestone	435.7		8.7		-8.6								0.8																				661.199	660.167	660.167	661.281	661.379	1.76	18.072
		652.644	652.644	652.644	649.19	645.048	C227	Etina		limestone	436.5		8.9		-8.4								1.1																				661.2	660.168	660.168	661.282	661.381	58.3	30.392
		652.641	652.641	652.641	649.186	645.042	C227	Etina		limestone	437.6		6.8		-6.3								1																				661.225	660.189	660.189	661.318	661.429	9.1	25.812
		652.639	652.639	652.639	649.182	645.037	C227	Etina		limestone	438.6		7.7		-7.2								0.9																				661.228	660.192	660.192	661.323	661.436	4.62	15.696
		652.636	652.636	652.636	649.179	645.033	C227	Etina		limestone	439.5		8.6		-7.9								0.8																				661.23	660.193	660.193	661.326	661.44	60.6	26.876
		652.634	652.634	652.634	649.176	645.029	C227	Etina		limestone	440.3		8.4		-7.6								0.1																				661.232	660.195	660.195	661.328	661.443	32.5	33.024
		652.634	652.634	652.634	649.176	645.028	C227	Etina		limestone	440.4		9.7		-8.7								1																				661.246	660.206	660.206	661.347	661.469	59	33.164
		652.631	652.631	652.631	649.172	645.023	C227	Etina		limestone	441.4	0.009	8.9	-22.5	-8.6								1.3																				661.292	660.245	660.245	661.413	661.557	53.3	42.004
		652.628	652.628	652.628	649.167	645.017	C227	Etina		limestone	442.7		9.3		-9.8								1																				661.298	660.25	660.25	661.421	661.568	4.43	41.966
		652.625	652.625	652.625	649.164	645.012	C227	Etina		limestone	443.7		8.7		-10.3								0.6																				661.307	660.258	660.258	661.434	661.586	5.7	30.986
		652.624	652.624	652.624	649.162	645.009	C227	Etina		limestone	444.3		8.8		-9.9								1																				661.323	660.271	660.271	661.456	661.616	48.8	34.246
		652.621	652.621	652.621	649.158	645.004	C227	Etina		limestone	445.3		9.2		-10.7								2.7																				661.338	660.284	660.284	661.478	661.645	50.3	32.506
		652.614	652.614	652.614	649.148	644.991	C227	Etina		limestone	448		6.8		-9.3								3.9																				661.357	660.3	660.3	661.505	661.682	2.95	22.436
		652.604	652.604	652.604	649.134	644.971	C227	Etina		limestone	451.9		7.7		-10								1																				661.384	660.322	660.322	661.543	661.733	45	30.55
		652.601	652.601	652.601	649.13	644.966	C227	Etina		limestone	452.9		8.4		-9								1																				661.415	660.348	660.348	661.586	661.792	46.8	38.77
		652.599	652.599	652.599	649.126	644.961	C227	Etina		limestone	453.9		8.9		-10.3								1																				661.417	660.35	660.35	661.589	661.796	2.62	29.534
		652.596	652.596	652.596	649.123	644.956	C227	Etina		limestone	454.9		9.2		-9.2								0.8																				661.43	660.361	660.361	661.608	661.821	46.4	28.754
		652.594	652.594	652.594	649.12	644.952	C227	Etina		limestone	455.7		6.9		-10.3								0.9																				661.432	660.363	660.363	661.611	661.825	-10.7	26.024
		652.592	652.592	652.592	649.116	644.948	C227	Etina		limestone	456.6		9.1		-10.2								1.5																				661.441	660.37	660.37	661.623	661.841	-10.38	14.948
		652.588	652.588	652.588	649.111	644.94	C227	Etina		limestone	458.1		9.1		-9.5								0.3																				661.446	660.374	660.374	661.63	661.851	40.6	13.708
		652.587	652.587	652.587	649.11	644.939	C227	Etina		limestone	458.4	0.008	8.9	-25.6	-11								1																				661.477	660.4	660.4	661.673	661.91	3.42	13.868
		652.585	652.585	652.585	649.106	644.934	C227	Etina		limestone	459.4		8.1		-10.8								1																				661.492	660.413	660.413	661.695	661.939	47.8	14.148
		652.582	652.582	652.582	649.102	644.929	C227	Etina		limestone	460.4		8.4		-11.1								1.9																				661.503	660.422	660.422	661.711	661.96	-8.4	14.608
		652.577	652.577	652.577	649.095	644.919	C227	Etina		limestone	462.3		8.5		-11.4								1.7																				661.582	660.489	660.489	661.823	662.112	-1.17	16.45
		652.573	652.573	652.573	649.089	644.911	C227	Etina		limestone	464		8.5		-11.5								1																				661.588	660.494	660.494	661.831	662.123	6.3	9.59
		652.57	652.57	652.57	649.085	644.906	C227	Etina		limestone	465		8.7		-11.2								0.8																				661.675	660.567	660.567	661.954	662.289	-13.6	6.186
		652.568	652.568	652.568	649.082	644.902	C227	Etina		limestone	465.8		8.1		-10.4								1.4																				661.676	660.568	660.568	661.956	662.291	3.2	-2.734
		652.564	652.564	652.564	649.077	644.895	C227	Etina		limestone	467.2	0.012	8.4	-25.6	-11.6								1																				661.679	660.57	660.57	661.96	662.296	-6.2	-2.294
		652.562	652.562	652.562	649.074	644.89	C227	Etina		limestone	468.2		8		-11.1								1																				661.741	660.622	660.622	662.048	662.415	-3.72	-2.804
		652.559	652.559	652.559	649.07	644.885	C227	Etina		limestone	469.2		8.1		-11.9								1																				661.809	660.679	660.679	662.143	662.544	5.1	-3.044
		652.556	652.556	652.556	649.066	644.88	C227	Etina		limestone	470.2		8		-11.9								1.1																				661.894	660.75	660.75	662.263	662.706	-14.7	-3.264
		652.554	652.554	652.554	649.062	644.875	C227	Etina		limestone	471.3		7.5		-12.1								1																				661.9	660.756	660.756	662.272	662.718	-9.87	-5.878
		652.551	652.551	652.551	649.058	644.87	C227	Etina		limestone	472.3		7.9		-11.9								1																				661.927	660.778	660.778	662.309	662.769	-11.2	-6.878
		652.548	652.548	652.548	649.055	644.865	C227	Etina		limestone	473.3		6.7		-12.3								227.7																				661.943	660.792	660.792	662.333	662.8	2.2	-5.694
		651.956	651.956	651.956	648.217	643.733	C227	Etina		limestone	701		8.4		-12.7								1	2	384.123	384.123	384.123	271.78	201.205	651.722	651.722	651.722	647.886	643.287									662.059	660.889	660.889	662.497	663.021	-14.91	-9.696
		651.953	651.953	651.953	648.213	643.728	C227	Etina		limestone	702	0.035	8.5	-25.5	-12.1								1.1																				662.156	660.971	660.971	662.634	663.208	-25	-11.756
		651.95	651.95	651.95	648.209	643.723	C227	Etina		grainstone	703.1		9.2		-12.3	0.707601							1																				662.218	661.022	661.022	662.721	663.325	-4.08	-10.598
		651.948	651.948	651.948	648.206	643.718	C227	Etina		limestone	704.1		-1.1		-8.6								0.8																				662.271	661.067	661.067	662.796	663.426	-4.33	-9.224
		651.945	651.945	651.945	648.203	643.714	C227	Etina		limestone	704.9		5.4		-10.5								6.6																				662.357	661.139	661.139	662.918	663.591	-3.4	-10.344
		651.928	651.928	651.928	648.178	643.681	C227	Etina		limestone	711.5		5.3		-9.8								1.1																				662.403	661.178	661.178	662.983	663.678	-10.11	-9.384
		651.925	651.925	651.925	648.174	643.675	C227	Etina		limestone	712.6		2.3		-9.5								1																				662.521	661.277	661.277	663.15	663.904	-35.7	-11.524
		651.923	651.923	651.923	648.171	643.67	C227	Etina		limestone	713.6		-2		-7.7								0.9																				662.704	661.431	661.431	663.409	664.253	-2.9	-11.288
		651.92	651.92	651.92	648.167	643.666	C227	Etina		grainstone	714.5		8.1		-9.6	0.70745							-0.7																				662.747	661.467	661.467	663.469	664.335	-14.5	-13.322
		651.922	651.922	651.922	648.17	643.669	C227	Etina		limestone	713.8		3		-8.4								3																				662.833	661.539	661.539	663.591	664.5	17.4	-9.162
		651.914	651.914	651.914	648.159	643.655	C227	Etina		grainstone	716.8		9		-9.2	0.707588							1.2																				662.906	661.6	661.6	663.694	664.639	-16.13	-10.366
		651.911	651.911	651.911	648.154	643.649	C227	Etina		limestone	718	0.011	0.7	-26.1	-7.8								0.6																				663.012	661.689	661.689	663.843	664.841	-16.55	-6.536
		651.91	651.91	651.91	648.152	643.646	C227	Etina		limestone	718.6		8.7		-9.1								1.1																				663.171	661.822	661.822	664.068	665.144	-25.64	-11.084
		651.907	651.907	651.907	648.148	643.64	C227	Etina		limestone	719.7		-2.3		-7.6								1.2																				663.277	661.911	661.911	664.218	665.346	-29.49	-14.082
		651.904	651.904	651.904	648.144	643.634	C227	Etina		limestone	720.9		5.9		-8.8								1																				663.279	661.913	661.913	664.221	665.351	-4.4	-18.442
		651.901	651.901	651.901	648.14	643.629	C227	Etina		limestone	721.9		9.2		-9								1.1																				663.321	661.949	661.949	664.281	665.432	2.4	-14.736
		651.898	651.898	651.898	648.136	643.624	C227	Etina		limestone	723		9.5		-7.9								1																				663.382	662	662	664.367	665.548	-41.81	-19.788
		651.896	651.896	651.896	648.132	643.619	C227	Etina		limestone	724	0.008	9.1	-24.6	-10.2								0.9																				664.121	662.62	662.62	665.411	666.958	2	-14.26
		651.893	651.893	651.893	648.129	643.614	C227	Etina		limestone	724.9		0.6		-8.1								0.9
		651.891	651.891	651.891	648.126	643.61	C227	Etina		limestone	725.8		9		-10.4								1.2
		651.888	651.888	651.888	648.121	643.604	C227	Etina		limestone	727		4.4		-9.2								1
		651.885	651.885	651.885	648.118	643.599	C227	Etina		limestone	728	0.008	7.6	-24.6	-9.6								1.3
		651.882	651.882	651.882	648.113	643.592	C227	Etina		limestone	729.3		8.2		-10.4								1
		651.879	651.879	651.879	648.109	643.587	C227	Etina		limestone	730.3		8.3		-11								1
		651.877	651.877	651.877	648.106	643.583	C227	Etina		limestone	731.3	0.011	7.8	-25.1	-11								1.1
		651.874	651.874	651.874	648.101	643.577	C227	Etina		limestone	732.4		7.3		-9.6								1.1
		651.871	651.871	651.871	648.097	643.572	C227	Etina		limestone	733.5		7.8		-11.2								1
		651.868	651.868	651.868	648.094	643.567	C227	Etina		limestone	734.5	0.011	7.3	-25.3	-10.9								1
		651.866	651.866	651.866	648.09	643.562	C227	Etina		limestone	735.5		7.1		-11.5								1
		651.863	651.863	651.863	648.086	643.557	C227	Etina		limestone	736.5		6.6		-11.7								44.6
		651.747	651.747	651.747	647.922	643.335	C227	Etina		limestone	781.1	0.018	6.9	-26.9	-9.9								1.2
		651.744	651.744	651.744	647.918	643.329	C227	Etina		limestone	782.3		7.2		-9.5								1.1
		651.741	651.741	651.741	647.914	643.324	C227	Etina		limestone	783.4		7.8		-11.7								0.7
		651.739	651.739	651.739	647.911	643.32	C227	Etina		limestone	784.1		7.9		-11.4								11.8
		651.709	651.709	651.709	647.868	643.261	C227	Etina		limestone	795.9		9.1		-11.9								1
		651.706	651.706	651.706	647.864	643.256	C227	Etina		grainstone	796.9		9.4		-11.9	0.708657							1
		651.703	651.703	651.703	647.86	643.251	C227	Etina		grainstone	797.9		9.4		-11.3	0.70867							1.4
		651.7	651.7	651.7	647.855	643.245	C227	Etina		limestone	799.3	0.031	9.3	-27	-10.5								1
		651.697	651.697	651.697	647.852	643.24	C227	Etina		limestone	800.3		8.9		-10.7								1.1
		651.694	651.694	651.694	647.848	643.234	C227	Etina		limestone	801.4		9.2		-11								1
		651.692	651.692	651.692	647.844	643.229	C227	Etina		limestone	802.4		9.3		-11								30.5
		651.612	651.612	651.612	647.732	643.078	C227	Etina		limestone	832.9		5.1		-10.9								1.2
		651.609	651.609	651.609	647.727	643.072	C227	Etina		limestone	834.1		6.5		-11.9								1.1
		651.606	651.606	651.606	647.723	643.066	C227	Etina		limestone	835.2		7.1		-12.2								2.2
		651.6	651.6	651.6	647.715	643.055	C227	Etina		limestone	837.4	0.01	8.7	-24.6	-12.4								1
		651.598	651.598	651.598	647.711	643.05	C227	Etina		limestone	838.4		8.7		-12								1
		651.595	651.595	651.595	647.708	643.045	C227	Etina		limestone	839.4		8.7		-11.9								1.1
		651.592	651.592	651.592	647.704	643.04	C227	Etina		limestone	840.5		9		-11.5								1
		651.59	651.59	651.59	647.7	643.035	C227	Etina		limestone	841.5		8.7		-11.5								1.1
		651.587	651.587	651.587	647.696	643.029	C227	Etina		limestone	842.6		9.1		-11.3								1.3
		651.584	651.584	651.584	647.691	643.023	C227	Etina		limestone	843.9		9		-11.4								1.2
		651.58	651.58	651.58	647.687	643.017	C227	Etina		limestone	845.1		8.9		-11.1								1
		651.578	651.578	651.578	647.683	643.012	C227	Etina		limestone	846.1		8.7		-11.7								0.9
		651.575	651.575	651.575	647.68	643.007	C227	Etina		limestone	847		7.9		-10.9								2.5
		651.569	651.569	651.569	647.671	642.995	C227	Etina		limestone	849.5		8.1		-12.3								1
		651.566	651.566	651.566	647.667	642.99	C227	Etina		limestone	850.5	0.008	8.4	-25	-12.5								1.1
		651.564	651.564	651.564	647.663	642.985	C227	Etina		limestone	851.6		8.3		-12.2								2
		651.558	651.558	651.558	647.656	642.975	C227	Etina		limestone	853.6		7.4		-12.8								1.1
		651.555	651.555	651.555	647.651	642.969	C227	Etina		limestone	854.7		8.1		-14.2								2.4
		651.549	651.549	651.549	647.643	642.957	C227	Etina		limestone	857.1		7.9		-11.5								1.1
		651.546	651.546	651.546	647.639	642.952	C227	Etina		limestone	858.2		8.1		-12								1
		651.544	651.544	651.544	647.635	642.947	C227	Etina		limestone	859.2		7.7		-11.4								1
		651.541	651.541	651.541	647.631	642.942	C227	Etina		limestone	860.2		7.8		-11.6								1
		651.539	651.539	651.539	647.628	642.937	C227	Etina		limestone	861.2		7.5		-11.7								1.1
		651.536	651.536	651.536	647.623	642.931	C227	Etina		limestone	862.3	0.015	8.2	-23.7	-12.1								2.3
		651.53	651.53	651.53	647.615	642.92	C227	Etina		limestone	864.6		8		-12.1								4.1
		651.519	651.519	651.519	647.6	642.9	C227	Etina		limestone	868.7		7.9		-12.5								1
		651.516	651.516	651.516	647.596	642.895	C227	Etina		limestone	869.7		7.8		-12.8								0.9
		651.514	651.514	651.514	647.593	642.89	C227	Etina		limestone	870.6		7.5		-12.6								1.1
		651.511	651.511	651.511	647.589	642.885	C227	Etina		limestone	871.7	0.009	7.2	-24	-13								0.7
		651.509	651.509	651.509	647.586	642.881	C227	Etina		limestone	872.4		6.5		-12.9								1
		651.507	651.507	651.507	647.583	642.876	C227	Etina		limestone	873.4		6		-12.9								1.1
		651.504	651.504	651.504	647.579	642.871	C227	Etina		limestone	874.5		6.1		-13								1.5
		651.5	651.5	651.5	647.573	642.863	C227	Etina		limestone	876		5.9		-13.2
	McKirdy et al. (138)	654.48	654.48	654.48	651.785	648.552	Depot Flat	Brighton Limestone	20	limestone	130		1.3		-12.6								-5	1	101.795	114.458	114.458	72.0233	53.3204	654.93	654.895	654.895	652.42	649.411
		654.524	654.524	654.524	651.847	648.636		Brighton Limestone	19	limestone	125		2.6		-12.9								-5
		654.567	654.567	654.567	651.908	648.719		Brighton Limestone	18	limestone	120		3		-9.7								-5
		654.611	654.611	654.611	651.97	648.803		Brighton Limestone	17	limestone	115		3.3		-9.3								-5
		654.655	654.655	654.655	652.032	648.886		Brighton Limestone	16	limestone	110		3.4		-9.2								-5
		654.698	654.698	654.698	652.094	648.969		Brighton Limestone	15	limestone	105		3.1		-8.6								-5
		654.742	654.742	654.742	652.155	649.053		Brighton Limestone	14	limestone	100		3.5		-8.7								-5
		654.789	654.786	654.786	652.221	649.142		Brighton Limestone	13	limestone	95		3.5		-9.3								-5
		654.841	654.829	654.829	652.295	649.241		Brighton Limestone	12	limestone	90		3.4		-8.8								-5
		654.893	654.873	654.873	652.368	649.341		Brighton Limestone	11	limestone	85		3.5		-9.4								-5
		654.945	654.917	654.917	652.442	649.44		Brighton Limestone	10	limestone	80		3.4		-8.8								-5
		654.997	654.961	654.961	652.516	649.539		Brighton Limestone	9	limestone	75		3.7		-8.4								-5
		655.049	655.004	655.004	652.589	649.639		Brighton Limestone	8	limestone	70		3.8		-8.5								-5
		655.101	655.048	655.048	652.663	649.738		Brighton Limestone	7	limestone	65		3.6		-8.6								-5
		655.153	655.092	655.092	652.736	649.837		Brighton Limestone	6	limestone	60		3.8		-9.2								-5
		655.205	655.135	655.135	652.81	649.937		Brighton Limestone	5	limestone	55		3.8		-9.8								-5
		655.257	655.179	655.179	652.883	650.036		Brighton Limestone	4	limestone	50		3.9		-10.2								-5
		655.309	655.223	655.223	652.957	650.135		Brighton Limestone	3	limestone	45		3.4		-11								-5
		655.361	655.266	655.266	653.03	650.235		Brighton Limestone	2	limestone	40		3.7		-12.2								-5
		655.413	655.31	655.31	653.104	650.334		Brighton Limestone	1	limestone	35		3.6		-13.3
	Verdel & Campbell (ref. 9)	652.76	652.76	652.76	649.354	645.269	Section 12	Limbla Member	ILM0		0		7.3		-9.9								1	1	33.2061	33.2061	33.2061	23.4945	17.3935	652.409	652.409	652.409	648.858	644.6	Lower contact with Ringwood Member not exposed. Correlation of Limbla Member atop Ringwood Member assumed based on stratigraphic correlation of Verdel & Campbell (2017). Uncertain duration of deposition prior to Trezona anomaly.
		652.73	652.73	652.73	649.311	645.211		Limbla Member	ILM1		1		7.3		-9								0.5
		652.715	652.715	652.715	649.29	645.183		Limbla Member	ILM1-5		1.5		7.5		-8.7								1
		652.685	652.685	652.685	649.248	645.125		Limbla Member	ILM2-5		2.5		7.8		-8.5								0.5
		652.67	652.67	652.67	649.226	645.096		Limbla Member	ILM3		3		8.8		-8.2								0.5
		652.655	652.655	652.655	649.205	645.068		Limbla Member	ILM3-5		3.5		8.9		-9								2.5
		652.579	652.579	652.579	649.099	644.924		Limbla Member	ILM6		6		10		-7								0.3
		652.57	652.57	652.57	649.086	644.907		Limbla Member	ILM6-3		6.3		9.5		-8								0.3
		652.561	652.561	652.561	649.073	644.889		Limbla Member	ILM6-6		6.6		9.7		-8.6								0.4
		652.549	652.549	652.549	649.056	644.866		Limbla Member	ILM7		7		9.8		-6.3								0.5
		652.534	652.534	652.534	649.035	644.838		Limbla Member	ILM7-5		7.5		9.7		-6.5								1
		652.504	652.504	652.504	648.992	644.78		Limbla Member	ILM8-5		8.5		10.1		-6.8								1.5
		652.459	652.459	652.459	648.928	644.694		Limbla Member	ILM10		10		8.8		-6.4								2
		652.399	652.399	652.399	648.843	644.579		Limbla Member	ILM12		12		9.1		-5.6								1.5
		652.353	652.353	652.353	648.779	644.493		Limbla Member	ILM13-5		13.5		8.7		-6.1								1
		652.323	652.323	652.323	648.737	644.435		Limbla Member	ILM14-5		14.5		9.4		-8.8								4
		652.203	652.203	652.203	648.566	644.205		Limbla Member	ILM18-5		18.5		9.3		-7.2								1.5
		652.158	652.158	652.158	648.503	644.119		Limbla Member	ILM20		20		8.4		-8.8								0
		652.158	652.158	652.158	648.503	644.119		Limbla Member	ILM20		20		8.4		-9								0.7
		652.137	652.137	652.137	648.473	644.079		Limbla Member	ILM20-7		20.7		7.8		-7.3								9.3
		651.857	651.857	651.857	648.077	643.544		Limbla Member	ILM30		30		8.4		-7.6								13.5
		651.45	651.45	651.45	647.502	642.768		Limbla Member	ILM43-5		43.5		4.5		-4.9
		652.92	652.92	652.92	649.58	645.574	Section 19	Limbla Member	LMWP0		0		4.8		-8.1								1.6	1	46.9828	46.9828	46.9828	33.2419	24.6097	652.634	652.634	652.634	649.176	645.029	Lower contact with Ringwood Member not exposed. Correlation of Limbla Member atop Ringwood Member assumed based on stratigraphic correlation of Verdel & Campbell (2017). Uncertain duration of deposition prior to Trezona anomaly.
		652.886	652.886	652.886	649.532	645.509		Limbla Member	LMWP1-6		1.6		7.1		-10.5								0.4
		652.877	652.877	652.877	649.52	645.493		Limbla Member	LMWP2		2		6.3		-9.3								1
		652.856	652.856	652.856	649.49	645.452		Limbla Member	LMWP3		3		6.7		-9.6								1
		652.835	652.835	652.835	649.46	645.412		Limbla Member	LMWP4		4		5.7		-8.3								3.5
		652.76	652.76	652.76	649.354	645.27		Limbla Member	LMWP7-5		7.5		4		-10.6								0.7
		652.745	652.745	652.745	649.333	645.241		Limbla Member	LMWP8-2		8.2		2.7		-7.6								1.8
		652.707	652.707	652.707	649.279	645.168		Limbla Member	LMWP10		10		7.1		-9.3								1
		652.686	652.686	652.686	649.249	645.127		Limbla Member	LMWP11		11		8.8		-9.1								0.5
		652.675	652.675	652.675	649.234	645.107		Limbla Member	LMWP11-5		11.5		9.3		-9.7								1.9
		652.635	652.635	652.635	649.177	645.03		Limbla Member	LMWP13-4		13.4		4.3		-6.7								7.1
		652.484	652.484	652.484	648.963	644.741		Limbla Member	LMWP20-5		20.5		7.6		-10								1.1
		652.46	652.46	652.46	648.93	644.697		Limbla Member	LMWP21-6		21.6		5.2		-7.1								0.9
		652.441	652.441	652.441	648.903	644.66		Limbla Member	LMWP22-5		22.5		6.5		-9.1								1
		652.42	652.42	652.42	648.873	644.619		Limbla Member	LMWP23-5		23.5		8		-9.5								3.5
		652.345	652.345	652.345	648.768	644.477		Limbla Member	LMWP27		27		6.6		-9.2								0.1
		652.343	652.343	652.343	648.765	644.473		Limbla Member	LMWP27-1		27.1		6.7		-9.1								0.15
		652.34	652.34	652.34	648.76	644.467		Limbla Member	LMWP27-25		27.25		6.5		-8.5
		652.63	652.63	652.63	649.17	645.021	Section 21	Limbla Member	TRL5-1		5.1		9.2		-9.4								0.9	1	66.3025	66.3025	66.3025	46.9113	34.7295	652.047	652.047	652.047	648.345	643.907	Lower contact with Ringwood Member not exposed. Correlation of Limbla Member atop Ringwood Member assumed based on stratigraphic correlation of Verdel & Campbell (2017). Uncertain duration of deposition prior to Trezona anomaly.
		652.616	652.616	652.616	649.151	644.995		Limbla Member	TRL6		6		8.2		-7.4								2
		652.586	652.586	652.586	649.108	644.937		Limbla Member	TRL8		8		8.3		-7.4								2
		652.556	652.556	652.556	649.066	644.88		Limbla Member	TRL10		10		8.1		-9.1								1
		652.541	652.541	652.541	649.044	644.851		Limbla Member	TRL11		11		8.1		-7.8								3.2
		652.493	652.493	652.493	648.976	644.759		Limbla Member	TRL14-2		14.2		9.8		-9.9								2.8
		652.451	652.451	652.451	648.917	644.678		Limbla Member	TRL17		17		7.3		-8.4								11
		652.285	652.285	652.285	648.682	644.361		Limbla Member	TRL28		28		8.1		0.5								0
		652.285	652.285	652.285	648.682	644.361		Limbla Member	TRL28		28		7.9		0.7								1
		652.27	652.27	652.27	648.661	644.332		Limbla Member	TRL29		29		6		-8.6								1
		652.254	652.254	652.254	648.639	644.304		Limbla Member	TRL30		30		8.4		-9.3								4.5
		652.187	652.187	652.187	648.543	644.174		Limbla Member	TRL34-5		34.5		7.7		-6.8								0.5
		652.179	652.179	652.179	648.533	644.16		Limbla Member	TRL35		35		9		-8.8								13
		651.983	651.983	651.983	648.256	643.785		Limbla Member	TRL48		48		5.9		-3.3								0.5
		651.975	651.975	651.975	648.245	643.771		Limbla Member	TRL48-5		48.5		7.2		-6.5								0.5
		651.968	651.968	651.968	648.234	643.757		Limbla Member	TRL49		49		8.8		-8.3								0.5
		651.96	651.96	651.96	648.224	643.742		Limbla Member	TRL49-5		49.5		6.7		-12								0.5
		651.953	651.953	651.953	648.213	643.728		Limbla Member	TRL50		50		8.3		-8.5								1
		651.938	651.938	651.938	648.192	643.699		Limbla Member	TRL51		51		7.6		-8.1								0.6
		651.929	651.929	651.929	648.179	643.682		Limbla Member	TRL51-6		51.6		6.8		-5.3								1.8
		651.902	651.902	651.902	648.141	643.63		Limbla Member	TRL53-4		53.4		1.4		-4.4								0
		651.902	651.902	651.902	648.141	643.63		Limbla Member	TRL53-4		53.4		1.4		-4.5								1.2
		651.883	651.883	651.883	648.115	643.595		Limbla Member	TRL54-6		54.6		7.5		-9.3								3
		651.838	651.838	651.838	648.051	643.509		Limbla Member	TRL57-6		57.6		6.5		-7.6								0.2
		651.835	651.835	651.835	648.047	643.503		Limbla Member	TRL57-8		57.8		6.8		-8.3								9.8
		651.687	651.687	651.687	647.838	643.221		Limbla Member	TRL67-6		67.6		5.2		-5.1								12.5
		651.499	651.499	651.499	647.571	642.861		Limbla Member	TRL80-1		80.1		4.9		-4.9								0.9
		651.485	651.485	651.485	647.552	642.835		Limbla Member	TRL81		81		6.3		-2.3								0.5
		651.478	651.478	651.478	647.542	642.821		Limbla Member	TRL81-5		81.5		6.3		-4.2								1.5
		651.455	651.455	651.455	647.51	642.778		Limbla Member	TRL83		83		5.2		-4.5								1
		651.44	651.44	651.44	647.488	642.749		Limbla Member	TRL84		84		5.2		-2.2
		653.02	653.02	653.02	649.721	645.765	Section 25	Limbla Member	LMHJ0		0		3.5		-4.4								0.5	1	89.5	89.5	89.5	63.3243	46.8804	652.347	652.347	652.347	648.771	644.481	Lower contact with Ringwood Member not exposed. Correlation of Limbla Member atop Ringwood Member assumed based on stratigraphic correlation of Verdel & Campbell (2017). Uncertain duration of deposition prior to Trezona anomaly.
		653.014	653.014	653.014	649.713	645.755		Limbla Member	LMHJ0-5		0.5		3.8		-3.7								26.5
		652.718	652.718	652.718	649.295	645.189		Limbla Member	LMHJ27		27		4		-4.8								2
		652.696	652.696	652.696	649.263	645.147		Limbla Member	LMHJ29		29		8		-9.2								6.5
		652.623	652.623	652.623	649.161	645.008		Limbla Member	LMHJ35-5		35.5		7.5		-7.7								18.5
		652.417	652.417	652.417	648.869	644.613		Limbla Member	LMHJ54		54		8.4		-10.6								1.5
		652.4	652.4	652.4	648.845	644.581		Limbla Member	LMHJ55-5		55.5		7.8		-7.8								2.5
		652.372	652.372	652.372	648.805	644.528		Limbla Member	LMHJ58		58		8.7		-10.4								1
		652.361	652.361	652.361	648.79	644.507		Limbla Member	LMHJ59		59		6.4		-10.7								0.2
		652.359	652.359	652.359	648.787	644.502		Limbla Member	LMHJ59-2		59.2		5.4		-9.8								14.8
		652.193	652.193	652.193	648.553	644.187		Limbla Member	LMHJ74		74		6.5		-9.7								2
		652.171	652.171	652.171	648.521	644.144		Limbla Member	LMHJ76		76		2.4		-8.5								1
		652.16	652.16	652.16	648.505	644.123		Limbla Member	LMHJ77		77		7.8		-15.2								5
		652.104	652.104	652.104	648.426	644.016		Limbla Member	LMHJ82		82		6		-9.8								1
		652.093	652.093	652.093	648.411	643.995		Limbla Member	LMHJ83		83		9.2		-7.7								1
		652.081	652.081	652.081	648.395	643.973		Limbla Member	LMHJ84		84		6.6		-10.1								2
		652.059	652.059	652.059	648.363	643.931		Limbla Member	LMHJ86		86		9.4		-6.8								1
		652.048	652.048	652.048	648.348	643.909		Limbla Member	LMHJ87		87		7.6		-8.7								1
		652.037	652.037	652.037	648.332	643.888		Limbla Member	LMHJ88		88		9.1		-7.8								1.5
		652.02	652.02	652.02	648.308	643.856		Limbla Member	LMHJ89-5		89.5		5.2		-7.1
		652.14	652.14	652.14	648.478	644.085	Section 29	Limbla Member	LMTR0		0		8.6		-9								1.5	1	68.75	68.75	68.75	48.643	36.0115	651.695	651.695	651.695	647.849	643.236	Lower contact with Ringwood Member not exposed. Correlation of Limbla Member atop Ringwood Member assumed based on stratigraphic correlation of Verdel & Campbell (2017). Uncertain duration of deposition prior to Trezona anomaly.
		652.118	652.118	652.118	648.447	644.044		Limbla Member	LMTR1-5		1.5		7.2		-7.5								10.5
		651.965	651.965	651.965	648.231	643.752		Limbla Member	LMTR12		12		6.6		-4.4								1
		651.951	651.951	651.951	648.21	643.724		Limbla Member	LMTR13		13		8.1		-6.8								0.7
		651.941	651.941	651.941	648.196	643.705		Limbla Member	LMTR13-7		13.7		7.4		-5.5								11.3
		651.776	651.776	651.776	647.964	643.391		Limbla Member	LMTR25		25		5.5		-3.1								1.5
		651.755	651.755	651.755	647.933	643.349		Limbla Member	LMTR26-5		26.5		3.6		-3.1								5
		651.682	651.682	651.682	647.83	643.21		Limbla Member	LMTR31-5		31.5		3.2		-2.7								1
		651.667	651.667	651.667	647.81	643.183		Limbla Member	LMTR32-5		32.5		4.9		-2.1								1
		651.653	651.653	651.653	647.789	643.155		Limbla Member	LMTR33-5		33.5		6.2		-3.3								0.5
		651.645	651.645	651.645	647.779	643.141		Limbla Member	LMTR34		34		6		-5.2								4.5
		651.58	651.58	651.58	647.686	643.016		Limbla Member	LMTR38-5		38.5		6.2		-0.5								2.5
		651.544	651.544	651.544	647.635	642.947		Limbla Member	LMTR41		41		5.3		-2.6								0.5
		651.536	651.536	651.536	647.624	642.933		Limbla Member	LMTR41-5		41.5		5.5		-4.3								1.5
		651.515	651.515	651.515	647.594	642.891		Limbla Member	LMTR43		43		5.1		-3.7								1
		651.5	651.5	651.5	647.573	642.863		Limbla Member	LMTR44		44		4.7		-3.2								1
		651.485	651.485	651.485	647.553	642.836		Limbla Member	LMTR45		45		7.4		-6.2								5
		651.413	651.413	651.413	647.45	642.697		Limbla Member	LMTR50		50		5.4		-2.3								5
		651.34	651.34	651.34	647.347	642.558		Limbla Member	LMTR55		55		2.1		-2.4
		660.786	659.82	659.82	660.697	660.591	Section 4	Ringwood Member	RWHR0		0		-1.4		-0.8								1	1	26.5837	31.6667	31.6667	18.8089	13.9247	660.072	659.221	659.221	659.688	659.228
		660.748	659.788	659.788	660.644	660.519		Ringwood Member	RWHR1		1		-0.7		-0.1								1
		660.71	659.757	659.757	660.591	660.447		Ringwood Member	RWHR2		2		0.2		-0.8								1
		660.673	659.725	659.725	660.537	660.375		Ringwood Member	RWHR3		3		-0.9		-0.3								2
		660.597	659.662	659.662	660.431	660.231		Ringwood Member	RWHR5		5		-0.1		-0.1								1.5
		660.541	659.615	659.615	660.351	660.124		Ringwood Member	RWHR6-5		6.5		-0.8		-1.1								2
		660.466	659.552	659.552	660.245	659.98		Ringwood Member	RWHR8-5		8.5		0.1		-0.3								7.5
		660.184	659.315	659.315	659.846	659.442		Ringwood Member	RWHR16		16		0.7		-0.8								1
		660.146	659.283	659.283	659.793	659.37		Ringwood Member	RWHR17		17		0		-0.9								2
		660.071	659.22	659.22	659.687	659.226		Ringwood Member	RWHR19		19		1.4		-0.7								1
		660.033	659.188	659.188	659.634	659.154		Ringwood Member	RWHR20		20		-0.3		-0.2								1.5
		659.977	659.141	659.141	659.554	659.047		Ringwood Member	RWHR21-5		21.5		1.8		0.2								0.5
		659.958	659.125	659.125	659.527	659.011		Ringwood Member	RWHR22		22		2.1		-1.1								0.5
		659.939	659.109	659.109	659.501	658.975		Ringwood Member	RWHR22-5		22.5		1.7		-1								2.5
		659.845	659.031	659.031	659.368	658.795		Ringwood Member	RWHR25		25		2.5		-0.1								1
		659.808	658.999	658.999	659.315	658.723		Ringwood Member	RWHR26		26		1		-0.6								4
		659.657	658.873	658.873	659.102	658.436		Ringwood Member	RWHR30		30		3.5		-0.1								1
		659.619	658.841	658.841	659.049	658.364		Ringwood Member	RWHR31		31		-3.5		-2.5								1
		659.582	658.809	658.809	658.996	658.292		Ringwood Member	RWHR32		32		-0.3		-0.7								2.5
		659.488	658.731	658.731	658.863	658.113		Ringwood Member	RWHR34-5		34.5		-1.4		-0.8								2.5
		659.394	658.652	658.652	658.73	657.933		Ringwood Member	RWHR37		37		2.5		-0.6								1
		659.356	658.62	658.62	658.677	657.862		Ringwood Member	RWHR38		38		0.4		0.7
		655.378	655.28	655.28	653.053	650.266	Section 10A	Ringwood Member	SRS0		0		3.9		-1.4								6	1	147.213	153.509	153.509	104.158	77.1104	654.299	654.285	654.285	651.53	648.208
		655.331	655.241	655.241	652.988	650.177		Ringwood Member	SRS6		6		2.3		-9.1								6
		655.284	655.202	655.202	652.922	650.088		Ringwood Member	SRS12		12		2.2		-9.9								15
		655.168	655.104	655.104	652.757	649.866		Ringwood Member	SRS27		27		1.9		-11.6								1
		655.16	655.098	655.098	652.746	649.851		Ringwood Member	SRS28		28		3.9		-10								1.5
		655.149	655.088	655.088	652.73	649.829		Ringwood Member	SRS29-5		29.5		2.6		-6.4								1.5
		655.137	655.078	655.078	652.713	649.807		Ringwood Member	SRS31		31		2.2		-11.9								1
		655.129	655.072	655.072	652.702	649.792		Ringwood Member	SRS32		32		1.3		-7.5								4
		655.098	655.045	655.045	652.659	649.733		Ringwood Member	SRS36		36		4.5		-5.8								8
		655.036	654.993	654.993	652.571	649.614		Ringwood Member	SRS44		44		4.4		-10.1								3
		655.013	654.974	654.974	652.538	649.57		Ringwood Member	SRS47		47		4.2		-10.6								3.5
		654.986	654.951	654.951	652.5	649.518		Ringwood Member	SRS50-5		50.5		5.2		-10								6.5
		654.935	654.909	654.909	652.428	649.422		Ringwood Member	SRS57		57		2.5		-7.8								1.5
		654.924	654.899	654.899	652.412	649.399		Ringwood Member	SRS58-5		58.5		4.1		-7.8								7.5
		654.865	654.85	654.85	652.33	649.288		Ringwood Member	SRS66		66		3.6		-10.3								6
		654.819	654.811	654.811	652.264	649.199		Ringwood Member	SRS72		72		2.9		-9.9								3
		654.796	654.791	654.791	652.231	649.155		Ringwood Member	SRS75		75		3		-10.7								9
		654.733	654.733	654.733	652.142	649.035		Ringwood Member	SRS84		84		2.7		-10.3								11
		654.661	654.661	654.661	652.041	648.898		Ringwood Member	SRS95		95		2.2		-7.5								5
		654.629	654.629	654.629	651.995	648.836		Ringwood Member	SRS100		100		1.7		-5.6								3
		654.609	654.609	654.609	651.967	648.799		Ringwood Member	SRS103		103		2.8		-6.5								10.5
		654.541	654.541	654.541	651.871	648.668		Ringwood Member	SRS113-5		113.5		2.6		-10.3								1.5
		654.531	654.531	654.531	651.857	648.65		Ringwood Member	SRS115		115		2.6		-9								1
		654.524	654.524	654.524	651.848	648.637		Ringwood Member	SRS116		116		2.2		-11.2								12
		654.446	654.446	654.446	651.737	648.488		Ringwood Member	SRS128		128		1.3		-10.7								2
		654.433	654.433	654.433	651.719	648.463		Ringwood Member	SRS130		130		1.3		-10.2								7
		654.388	654.388	654.388	651.654	648.376		Ringwood Member	SRS137		137		1.6		-10.1								6
		654.348	654.348	654.348	651.599	648.301		Ringwood Member	SRS143		143		1.1		-10.4								17
		654.238	654.238	654.238	651.442	648.09		Ringwood Member	SRS160		160		-1.5		-9.5								2.5
		654.221	654.221	654.221	651.419	648.059		Ringwood Member	SRS162-5		162.5		-0.8		-9								14.5
		654.127	654.127	654.127	651.286	647.879		Ringwood Member	SRS177		177		-0.8		-9.3								2.5
		654.111	654.111	654.111	651.263	647.847		Ringwood Member	SRS179-5		179.5		-0.9		-9.8								7.5
		654.062	654.062	654.062	651.194	647.754		Ringwood Member	SRS187		187		-0.1		-9.6								4
		654.036	654.036	654.036	651.157	647.704		Ringwood Member	SRS191		191		0.1		-10.1								4.5
		654.006	654.006	654.006	651.116	647.648		Ringwood Member	SRS195-5		195.5		1.4		-10.3								1.5
		653.997	653.997	653.997	651.102	647.63		Ringwood Member	SRS197		197		2.3		-10.4								1
		653.99	653.99	653.99	651.093	647.617		Ringwood Member	SRS198		198		2.1		-10.3								5
		653.958	653.958	653.958	651.047	647.555		Ringwood Member	SRS203		203		2.3		-10.9								3
		653.938	653.938	653.938	651.019	647.518		Ringwood Member	SRS206		206		2.6		-11.4								3
		653.919	653.919	653.919	650.991	647.481		Ringwood Member	SRS209		209		2.7		-11.3								1.5
		653.909	653.909	653.909	650.978	647.462		Ringwood Member	SRS210-5		210.5		2.5		-10.1								4.5
		653.879	653.879	653.879	650.936	647.406		Ringwood Member	SRS215		215		1.5		-10.1								1.5
		653.87	653.87	653.87	650.922	647.387		Ringwood Member	SRS216-5		216.5		2.8		-10.9								1.5
		653.86	653.86	653.86	650.908	647.369		Ringwood Member	SRS218		218		2.1		-11.1								1
		653.853	653.853	653.853	650.899	647.356		Ringwood Member	SRS219		219		2.3		-5.5								6
		653.814	653.814	653.814	650.844	647.282		Ringwood Member	SRS225		225		3.5		-1.1								2
		653.801	653.801	653.801	650.826	647.257		Ringwood Member	SRS227		227		3.2		-2.4								7
		653.756	653.756	653.756	650.761	647.17		Ringwood Member	SRS234		234		2.8		-1.5								5
		653.723	653.723	653.723	650.715	647.107		Ringwood Member	SRS239		239		2.5		-2								12.5
		653.642	653.642	653.642	650.6	646.952		Ringwood Member	SRS251-5		251.5		1		-6.9								2.5
		653.625	653.625	653.625	650.577	646.921		Ringwood Member	SRS254		254		2.4		-1.9								10.5
		653.557	653.557	653.557	650.48	646.79		Ringwood Member	SRS264-5		264.5		2.5		-2.4								0.5
		653.554	653.554	653.554	650.476	646.784		Ringwood Member	SRS265		265		2		-2.7								15
		653.456	653.456	653.456	650.338	646.598		Ringwood Member	SRS280		280		1.1		-1								8
		653.404	653.404	653.404	650.264	646.498		Ringwood Member	SRS288		288		2.8		-0.2								61
		653.007	653.007	653.007	649.702	645.739		Ringwood Member	SRST0		349		1.8		-7.9								0.5
		653.003	653.003	653.003	649.698	645.733		Ringwood Member	SRST0-5		349.5		2		-9.4								0.5
		653	653	653	649.693	645.727		Ringwood Member	SRST1		350		1.9		-8.8
		655.187	655.12	655.12	652.784	649.902	Section 10B	Ringwood Member	NWRS1-5		1.5		2.3		-9.8								6.5	1	132.378	136.557	136.557	93.6619	69.34	654.173	654.168	654.168	651.351	647.967
		655.13	655.072	655.072	652.704	649.794		Ringwood Member	NWRS8		8		1.4		-11.2								4.5
		655.091	655.039	655.039	652.648	649.719		Ringwood Member	NWRS12-5		12.5		2		-11.2								2
		655.074	655.025	655.025	652.624	649.686		Ringwood Member	NWRS14-5		14.5		2.6		-8								1.5
		655.06	655.014	655.014	652.605	649.661		Ringwood Member	NWRS16		16		1.9		-11.9								1.5
		655.047	655.003	655.003	652.587	649.636		Ringwood Member	NWRS17-5		17.5		2.5		-9.2								5.5
		654.999	654.963	654.963	652.519	649.544		Ringwood Member	NWRS23		23		4.7		-9.7								1
		654.991	654.955	654.955	652.507	649.527		Ringwood Member	NWRS24		24		2.3		-7.4								5
		654.947	654.919	654.919	652.445	649.444		Ringwood Member	NWRS29		29		2.3		-8.6								1.5
		654.934	654.908	654.908	652.426	649.419		Ringwood Member	NWRS30-5		30.5		3.5		-12.2								5.5
		654.886	654.867	654.867	652.359	649.328		Ringwood Member	NWRS36		36		2.8		-12.1								1.5
		654.873	654.856	654.856	652.34	649.303		Ringwood Member	NWRS37-5		37.5		1.8		-12								1
		654.864	654.849	654.849	652.328	649.286		Ringwood Member	NWRS38-5		38.5		2.5		-11.7								1.5
		654.851	654.838	654.838	652.309	649.261		Ringwood Member	NWRS40		40		2.7		-12.4								1.5
		654.838	654.827	654.827	652.291	649.236		Ringwood Member	NWRS41-5		41.5		2.4		-11.3								1
		654.829	654.82	654.82	652.279	649.219		Ringwood Member	NWRS42-5		42.5		2.7		-12								0.5
		654.825	654.816	654.816	652.272	649.211		Ringwood Member	NWRS43		43		3.4		-12.2								1.5
		654.812	654.805	654.805	652.254	649.186		Ringwood Member	NWRS44-5		44.5		3.2		-10.5								1
		654.803	654.798	654.798	652.242	649.169		Ringwood Member	NWRS45-5		45.5		3.9		-13.1								3.5
		654.773	654.772	654.772	652.198	649.111		Ringwood Member	NWRS49		49		4.5		-12.2								4
		654.743	654.743	654.743	652.156	649.054		Ringwood Member	NWRS53		53		4.4		-12								3
		654.721	654.721	654.721	652.125	649.012		Ringwood Member	NWRS56		56		4.2		-11.1								2
		654.706	654.706	654.706	652.105	648.984		Ringwood Member	NWRS58		58		4.2		-12.3								1.5
		654.695	654.695	654.695	652.089	648.963		Ringwood Member	NWRS59-5		59.5		2.2		-9.5								1
		654.688	654.688	654.688	652.079	648.949		Ringwood Member	NWRS60-5		60.5		1.3		-11								0.5
		654.684	654.684	654.684	652.074	648.942		Ringwood Member	NWRS61		61		1.5		-11.2								0.5
		654.681	654.681	654.681	652.068	648.936		Ringwood Member	NWRS61-5		61.5		1.3		-11.9								5.5
		654.64	654.64	654.64	652.012	648.859		Ringwood Member	NWRS67		67		0.9		-10.7								0.5
		654.637	654.637	654.637	652.006	648.852		Ringwood Member	NWRS67-5		67.5		1.7		-11.8								1
		654.629	654.629	654.629	651.996	648.838		Ringwood Member	NWRS68-5		68.5		1.7		-11.6								1
		654.622	654.622	654.622	651.986	648.824		Ringwood Member	NWRS69-5		69.5		1.4		-11.8								1
		654.615	654.615	654.615	651.975	648.81		Ringwood Member	NWRS70-5		70.5		2		-12.2								2
		654.6	654.6	654.6	651.955	648.782		Ringwood Member	NWRS72-5		72.5		0.8		-11.2								1.5
		654.589	654.589	654.589	651.939	648.761		Ringwood Member	NWRS74		74		1.5		-12.1								2
		654.574	654.574	654.574	651.918	648.733		Ringwood Member	NWRS76		76		1.4		-11.7								1.5
		654.563	654.563	654.563	651.903	648.712		Ringwood Member	NWRS77-5		77.5		1		-11.5								2
		654.549	654.549	654.549	651.882	648.684		Ringwood Member	NWRS79-5		79.5		0.2		-11.5								3
		654.527	654.527	654.527	651.851	648.642		Ringwood Member	NWRS82-5		82.5		-0.1		-11.9								2.5
		654.509	654.509	654.509	651.825	648.607		Ringwood Member	NWRS85		85		-0.2		-10.6								4
		654.479	654.479	654.479	651.784	648.551		Ringwood Member	NWRS89		89		-0.5		-11.5								3
		654.457	654.457	654.457	651.753	648.509		Ringwood Member	NWRS92		92		-0.4		-12.2								1.5
		654.446	654.446	654.446	651.737	648.488		Ringwood Member	NWRS93-5		93.5		-0.7		-11.9								1
		654.439	654.439	654.439	651.727	648.474		Ringwood Member	NWRS94-5		94.5		-0.3		-11.1								1
		654.432	654.432	654.432	651.717	648.46		Ringwood Member	NWRS95-5		95.5		-0.3		-10.9								6.5
		654.384	654.384	654.384	651.649	648.369		Ringwood Member	NWRS102		102		-0.7		-10.6								0.3
		654.382	654.382	654.382	651.646	648.365		Ringwood Member	NWRS102-3		102.3		-1.3		-10.1								2.7
		654.362	654.362	654.362	651.618	648.327		Ringwood Member	NWRS105		105		-3.2		-10.8								2.5
		654.344	654.344	654.344	651.592	648.292		Ringwood Member	NWRS107-5		107.5		-2.9		-12.1								4
		654.314	654.314	654.314	651.551	648.236		Ringwood Member	NWRS111-5		111.5		-1.4		-8								1.2
		654.306	654.306	654.306	651.539	648.22		Ringwood Member	NWRS112-7		112.7		-1.5		-10.6								2.6
		654.287	654.287	654.287	651.512	648.183		Ringwood Member	NWRS115-3		115.3		-1.5		-11								1.3
		654.277	654.277	654.277	651.498	648.165		Ringwood Member	NWRS116-6		116.6		-1.1		-11.4								0.4
		654.274	654.274	654.274	651.494	648.16		Ringwood Member	NWRS117		117		-7.2		-12.1								2.6
		654.255	654.255	654.255	651.467	648.123		Ringwood Member	NWRS119-6		119.6		-0.9		-10.1								0.4
		654.252	654.252	654.252	651.463	648.118		Ringwood Member	NWRS120		120		-3.8		-11.6								1.5
		654.241	654.241	654.241	651.447	648.097		Ringwood Member	NWRS121-5		121.5		0.4		-7.9								0.7
		654.236	654.236	654.236	651.44	648.087		Ringwood Member	NWRS122-2		122.2		-1		-10.8								1.5
		654.225	654.225	654.225	651.425	648.066		Ringwood Member	NWRS123-7		123.7		-3.1		-13.1								1.5
		654.214	654.214	654.214	651.409	648.045		Ringwood Member	NWRS125-2		125.2		-2.8		-10.7								3
		654.192	654.192	654.192	651.378	648.003		Ringwood Member	NWRS128-2		128.2		-1.2		-10.7								3.7
		654.165	654.165	654.165	651.34	647.951		Ringwood Member	NWRS131-9		131.9		-3.7		-10.7								1.2
		654.156	654.156	654.156	651.327	647.935		Ringwood Member	NWRS133-1		133.1		-7.4		-11.6								4.9
		654.12	654.12	654.12	651.277	647.866		Ringwood Member	NWRS138		138		-2.4		-11.1								1.6
		654.109	654.109	654.109	651.26	647.844		Ringwood Member	NWRS139-6		139.6		-1.7		-11.2								2.9
		654.087	654.087	654.087	651.23	647.803		Ringwood Member	NWRS142-5		142.5		-1.9		-10.3								3.8
		654.06	654.06	654.06	651.191	647.75		Ringwood Member	NWRS146-3		146.3		-2.7		-10.6								4.2
		654.029	654.029	654.029	651.147	647.691		Ringwood Member	NWRS150-5		150.5		-0.5		-10.5								2.5
		654.011	654.011	654.011	651.121	647.656		Ringwood Member	NWRS153		153		0.2		-10.8								2.5
		653.992	653.992	653.992	651.096	647.621		Ringwood Member	NWRS155-5		155.5		0		-10.6								2.5
		653.974	653.974	653.974	651.07	647.586		Ringwood Member	NWRS158		158		0.2		-11.4								1.5
		653.963	653.963	653.963	651.054	647.565		Ringwood Member	NWRS159-5		159.5		0.3		-11.6								3.5
		653.937	653.937	653.937	651.018	647.516		Ringwood Member	NWRS163		163		1.9		-11.7								3
		653.915	653.915	653.915	650.987	647.475		Ringwood Member	NWRS166		166		2.4		-12.1								1
		653.908	653.908	653.908	650.977	647.461		Ringwood Member	NWRS167		167		2		-11.7								1
		653.901	653.901	653.901	650.966	647.447		Ringwood Member	NWRS168		168		2.7		-9.3								3.5
		653.875	653.875	653.875	650.93	647.398		Ringwood Member	NWRS171-5		171.5		2.8		-12.1								3.5
		653.849	653.849	653.849	650.894	647.349		Ringwood Member	NWRS175		175		2.6		-12.4								1.5
		653.838	653.838	653.838	650.878	647.328		Ringwood Member	NWRS176-5		176.5		2.7		-11.7								2
		653.824	653.824	653.824	650.857	647.3		Ringwood Member	NWRS178-5		178.5		2.8		-12.2								1
		653.817	653.817	653.817	650.847	647.286		Ringwood Member	NWRS179-5		179.5		2.8		-12.2								0.5
		653.813	653.813	653.813	650.842	647.279		Ringwood Member	NWRS180		180		3		-2.3								1.5
		653.802	653.802	653.802	650.826	647.258		Ringwood Member	NWRS181-5		181.5		1.9		-6.7								3
		653.78	653.78	653.78	650.795	647.216		Ringwood Member	NWRS184-5		184.5		2.8		-1.5								1.5
		653.769	653.769	653.769	650.78	647.195		Ringwood Member	NWRS186		186		3		-1.4								4
		653.74	653.74	653.74	650.738	647.139		Ringwood Member	NWRS190		190		1.8		-5.7								5
		653.703	653.703	653.703	650.687	647.069		Ringwood Member	NWRS195		195		2.5		-2.4								5
		653.666	653.666	653.666	650.635	646.999		Ringwood Member	NWRS200		200		2.1		-3.8								1.5
		653.655	653.655	653.655	650.619	646.978		Ringwood Member	NWRS201-5		201.5		1.9		-3.9								3.5
		653.63	653.63	653.63	650.583	646.929		Ringwood Member	NWRS205		205		3.9		-11.9								1
		653.622	653.622	653.622	650.573	646.915		Ringwood Member	NWRS206		206		2.1		-1.7								5.5
		653.582	653.582	653.582	650.516	646.838		Ringwood Member	NWRS211-5		211.5		1.2		-5.6								0.5
		653.579	653.579	653.579	650.511	646.831		Ringwood Member	NWRS212		212		1		-6.3								17
		653.454	653.454	653.454	650.335	646.594		Ringwood Member	NWRS229		229		1		-6.9								1
		653.447	653.447	653.447	650.324	646.58		Ringwood Member	NWRS230		230		0.7		-4.4								2
		653.432	653.432	653.432	650.304	646.552		Ringwood Member	NWRS232		232		0.9		-9.7								1
		653.425	653.425	653.425	650.293	646.538		Ringwood Member	NWRS233		233		0.6		-10.5								1
		653.417	653.417	653.417	650.283	646.524		Ringwood Member	NWRS234		234		1.8		-10.4								3
		653.395	653.395	653.395	650.252	646.482		Ringwood Member	NWRS237		237		1		-7.2								3
		653.373	653.373	653.373	650.221	646.44		Ringwood Member	NWRS240		240		1.6		-5.8								4
		653.344	653.344	653.344	650.18	646.384		Ringwood Member	NWRS244		244		2.2		-2.2								3
		653.322	653.322	653.322	650.149	646.342		Ringwood Member	NWRS247		247		2		-2.4								4.5
		653.289	653.289	653.289	650.102	646.279		Ringwood Member	NWRS251-5		251.5		2.2		-2.4								13.5
		653.19	653.19	653.19	649.962	646.09		Ringwood Member	NWRS265		265		1		-7.7								4
		653.161	653.161	653.161	649.921	646.035		Ringwood Member	NWRS269		269		1.3		-7.2								2
		653.146	653.146	653.146	649.9	646.007		Ringwood Member	NWRS271		271		2.1		-3								4
		653.117	653.117	653.117	649.859	645.951		Ringwood Member	NWRS275		275		1.5		-6.1								3
		653.095	653.095	653.095	649.828	645.909		Ringwood Member	NWRS278		278		1.5		-4.1								3
		653.073	653.073	653.073	649.797	645.867		Ringwood Member	NWRS281		281		1.3		-5.8								2
		653.059	653.059	653.059	649.776	645.839		Ringwood Member	NWRS283		283		1.7		-4.7								4.5
		653.026	653.026	653.026	649.729	645.776		Ringwood Member	NWRS287-5		287.5		2.2		-2.1								3.5
		653	653	653	649.693	645.727		Ringwood Member	NWRS291		291		1.4		-4.1
		661	660	660	661	661	Section 10C	Ringwood Member	LSE01		10		-5.9		-1.4								5	1	100.561	116.966	116.966	71.1503	52.6742	655.516	655.346	655.346	653.249	650.531
		660.949	659.957	659.957	660.928	660.903		Ringwood Member	LSE02		15		-7.9		-0.8								7.5
		660.873	659.893	659.893	660.82	660.757		Ringwood Member	LSE03		22.5		-4.9		-0.3								4.5
		660.827	659.855	659.855	660.755	660.669		Ringwood Member	LSE04		27		-2.8		1.2								3
		660.796	659.829	659.829	660.712	660.611		Ringwood Member	LSE05		30		-3.4		-0.3								7
		660.725	659.769	659.769	660.611	660.475		Ringwood Member	LSE06		37		-3.7		-6.2								3
		660.694	659.744	659.744	660.568	660.417		Ringwood Member	LSE07		40		-1.2		0.5								3
		660.664	659.718	659.718	660.525	660.358		Ringwood Member	LSE08		43		0.1		-2.1								4
		660.623	659.684	659.684	660.467	660.281		Ringwood Member	LSE09		47		-3.5		-4.2								4
		660.582	659.649	659.649	660.41	660.203		Ringwood Member	LSE10		51		-1.9		0.9								4
		660.542	659.615	659.615	660.352	660.125		Ringwood Member	LSE11		55		-1.3		-1.4								3
		660.511	659.59	659.59	660.309	660.067		Ringwood Member	LSE12		58		-2		0								1
		660.501	659.581	659.581	660.295	660.047		Ringwood Member	LSE13		59		-0.8		-2.8								131
		659.167	658.461	658.461	658.409	657.5		Ringwood Member	LSE14		190		0.1		-9.5								61
		658.546	657.94	657.94	657.531	656.314		Ringwood Member	LSE15		251		0.6		-2.3								76
		657.772	657.29	657.29	656.437	654.837		Ringwood Member	LSE16		327		2.1		-6.6								118
		656.57	656.281	656.281	654.739	652.542		Ringwood Member	LSE17		445		-2.4		-6.2								13
		656.437	656.17	656.17	654.552	652.29		Ringwood Member	LSE18		458		0.7		-6.6								13
		656.305	656.059	656.059	654.364	652.037		Ringwood Member	LSE19		471		0.7		-11.3								13
		656.173	655.948	655.948	654.177	651.784		Ringwood Member	LSF0		484		1.7		-3.8								1
		656.162	655.939	655.939	654.163	651.765		Ringwood Member	LSF1		485		0.9		-2.6								27
		655.888	655.708	655.708	653.774	651.24		Ringwood Member	LSF28		512		2		-2.1								0.5
		655.882	655.704	655.704	653.767	651.23		Ringwood Member	LSF28-5		512.5		3		-6.9								16.5
		655.714	655.563	655.563	653.53	650.909		Ringwood Member	LSF45		529		2.2		-5.7								34.5
		655.363	655.268	655.268	653.033	650.238		Ringwood Member	LSF79-5		563.5		2.3		-12.1								2.5
		655.338	655.246	655.246	652.997	650.19		Ringwood Member	LSF82		566		2.6		-7.6								2
		655.317	655.229	655.229	652.968	650.151		Ringwood Member	LSF84		568		2.7		-12.5								4
		655.276	655.195	655.195	652.911	650.073		Ringwood Member	LSF88		572		2.9		-11.7								2
		655.256	655.178	655.178	652.882	650.034		Ringwood Member	LSF90		574		2.6		-7.4								2.8
		655.228	655.154	655.154	652.842	649.98		Ringwood Member	LSF92-8		576.8		2.9		-10.2								3.2
		655.195	655.127	655.127	652.795	649.917		Ringwood Member	LSF96		580		2.9		-12.4								0.5
		655.19	655.123	655.123	652.788	649.908		Ringwood Member	LSF96-5		580.5		2.8		-11.1								7.5
		655.114	655.058	655.058	652.68	649.762		Ringwood Member	LSF104		588		2.7		-11								11
		655.001	654.964	654.964	652.522	649.548		Ringwood Member	LSF115		599		2.7		-11.9								0.5
		654.996	654.96	654.96	652.515	649.538		Ringwood Member	LSF115-5		599.5		4.6		-13								0.2
		654.994	654.958	654.958	652.512	649.534		Ringwood Member	LSF115-7		599.7		4.3		-12.3								0.3
		654.991	654.956	654.956	652.508	649.529		Ringwood Member	LSF116		600		4		-12.2								2
		654.971	654.939	654.939	652.479	649.49		Ringwood Member	LSF118		602		-0.4		-9.2								1.5
		654.956	654.926	654.926	652.457	649.461		Ringwood Member	LSF119-5		603.5		3.2		-12.2								5
		654.905	654.883	654.883	652.385	649.363		Ringwood Member	LSF124-5		608.5		3.2		-14.2								7.5
		654.828	654.819	654.819	652.277	649.218		Ringwood Member	LSF132		616		3.3		-10.5								6
		654.767	654.768	654.768	652.191	649.101		Ringwood Member	LSF138		622		4.3		-12.3								5.5
		654.721	654.721	654.721	652.125	649.012		Ringwood Member	LSF143-5		627.5		3.1		-12								0.5
		654.716	654.716	654.716	652.119	649.004		Ringwood Member	LSF144		628		3.3		-12								1
		654.708	654.708	654.708	652.107	648.987		Ringwood Member	LSF145		629		3.9		-12.5								3
		654.682	654.682	654.682	652.071	648.939		Ringwood Member	LSF148		632		3.6		-12.8								2
		654.665	654.665	654.665	652.047	648.906		Ringwood Member	LSF150		634		3.8		-12.3								4
		654.631	654.631	654.631	651.998	648.841		Ringwood Member	LSF154		638		3.3		-11.8								2
		654.614	654.614	654.614	651.974	648.808		Ringwood Member	LSF156		640		2.4		-11.1								2
		654.597	654.597	654.597	651.95	648.775		Ringwood Member	LSF158		642		1.6		-9.5								2
		654.58	654.58	654.58	651.926	648.743		Ringwood Member	LSF160		644		1.3		-11.6								3
		654.554	654.554	654.554	651.889	648.694		Ringwood Member	LSF163		647		0.2		-12.4								1
		654.545	654.545	654.545	651.877	648.677		Ringwood Member	LSF164		648		0.3		-12.3								6
		654.494	654.494	654.494	651.805	648.579		Ringwood Member	LSF170		654		0.2		-11.6								1
		654.486	654.486	654.486	651.793	648.563		Ringwood Member	LSG0		655		-0.7		-11.9								0
		654.486	654.486	654.486	651.793	648.563		Ringwood Member	LSG0B		655		-0.4		-12.2								2
		654.468	654.468	654.468	651.769	648.53		Ringwood Member	LSG2B		657		-1.5		-9.9								7.5
		654.404	654.404	654.404	651.678	648.408		Ringwood Member	LSG9-5B		664.5		-1.8		-12								1
		654.396	654.396	654.396	651.666	648.392		Ringwood Member	LSG10-5		665.5		-1.9		-11.6								1.5
		654.383	654.383	654.383	651.648	648.367		Ringwood Member	LSG12		667		-1.1		-11.3								2
		654.366	654.366	654.366	651.624	648.335		Ringwood Member	LSG14		669		-0.8		-10.7								2
		654.349	654.349	654.349	651.599	648.302		Ringwood Member	LSG16		671		-1.8		-10.2								1.5
		654.336	654.336	654.336	651.581	648.277		Ringwood Member	LSG17-5		672.5		-2.6		-11.1								1
		654.327	654.327	654.327	651.569	648.261		Ringwood Member	LSG18-5		673.5		-0.1		-1								1.5
		654.315	654.315	654.315	651.551	648.237		Ringwood Member	LSG20B		675		-0.5		-11.5								8
		654.246	654.246	654.246	651.454	648.106		Ringwood Member	LSG28		683		-0.1		-10.2								2
		654.229	654.229	654.229	651.43	648.073		Ringwood Member	LSG30		685		-2		-8.1								2.5
		654.208	654.208	654.208	651.4	648.033		Ringwood Member	LSG32-5		687.5		-5.6		-11.6								2
		654.191	654.191	654.191	651.376	648		Ringwood Member	LSG34-5		689.5		-4.3		-11.3								2
		654.174	654.174	654.174	651.352	647.967		Ringwood Member	LSG36-5		691.5		-5.5		-11.7								0.5
		654.169	654.169	654.169	651.346	647.959		Ringwood Member	LSG37		692		-7.4		-11.9								1
		654.161	654.161	654.161	651.334	647.943		Ringwood Member	LSG38		693		-7.2		-11.7								2
		654.144	654.144	654.144	651.309	647.91		Ringwood Member	LSG40		695		-6.3		-10.9								1.5
		654.131	654.131	654.131	651.291	647.886		Ringwood Member	LSG41-5		696.5		-1		-10.8								1.5
		654.118	654.118	654.118	651.273	647.861		Ringwood Member	LSG43		698		-1.1		-10.8								1.5
		654.105	654.105	654.105	651.255	647.837		Ringwood Member	LSG44-5		699.5		-0.7		-11.2								1.5
		654.092	654.092	654.092	651.237	647.812		Ringwood Member	LSG46		701		-0.7		-10.2								0.5
		654.088	654.088	654.088	651.231	647.804		Ringwood Member	LSG46-5		701.5		3.1		-11.6								4
		654.054	654.054	654.054	651.183	647.739		Ringwood Member	LSG50-5		705.5		-1.3		-12.1								1.5
		654.041	654.041	654.041	651.164	647.714		Ringwood Member	LSG52		707		-2.1		-12								2.5
		654.02	654.02	654.02	651.134	647.674		Ringwood Member	LSG54-5		709.5		-0.8		-11.6								5.5
		653.973	653.973	653.973	651.068	647.584		Ringwood Member	LSG60		715		0.9		-10.9								1.5
		653.96	653.96	653.96	651.05	647.559		Ringwood Member	LSG61-5		716.5		1.1		-11.6								1.5
		653.947	653.947	653.947	651.031	647.535		Ringwood Member	LSG63		718		1.9		-12.2								0.5
		653.943	653.943	653.943	651.025	647.527		Ringwood Member	LSG63-5		718.5		2.2		-12.5								0.5
		653.938	653.938	653.938	651.019	647.519		Ringwood Member	LSG64		719		1.8		-11.4								0.5
		653.934	653.934	653.934	651.013	647.51		Ringwood Member	LSG64-5		719.5		2.7		-10.9								0.5
		653.93	653.93	653.93	651.007	647.502		Ringwood Member	LSG65		720		2.7		-12.2								0.5
		653.926	653.926	653.926	651.001	647.494		Ringwood Member	LSG65-5		720.5		2.7		-11.5								0.5
		653.921	653.921	653.921	650.995	647.486		Ringwood Member	LSG66		721		2.9		-11.9								0.5
		653.917	653.917	653.917	650.989	647.478		Ringwood Member	LSG66-5B		721.5		2.9		-11.5								0.5
		653.913	653.913	653.913	650.983	647.47		Ringwood Member	LSG67		722		2.8		-12.3								0.5
		653.908	653.908	653.908	650.977	647.461		Ringwood Member	LSG67-5		722.5		2.8		-12.1								0.5
		653.904	653.904	653.904	650.971	647.453		Ringwood Member	LSG68		723		3		-12.4								1
		653.896	653.896	653.896	650.959	647.437		Ringwood Member	LSG69		724		2.6		-12.4								1
		653.887	653.887	653.887	650.947	647.421		Ringwood Member	LSG70		725		2.8		-11.7								1
		653.879	653.879	653.879	650.935	647.404		Ringwood Member	LSG71		726		3		-12.3								0.5
		653.874	653.874	653.874	650.929	647.396		Ringwood Member	LSG71-5		726.5		3.1		-12.4								0.5
		653.87	653.87	653.87	650.923	647.388		Ringwood Member	LSG72		727		3		-10.5
		655.699	655.55	655.55	653.508	650.88	Section 10D	Ringwood Member	RWLS0		484		1.4		-8.7								3	1	100.044	108.333	108.333	70.7846	52.4035
		655.666	655.522	655.522	653.461	650.817		Ringwood Member	RWLS2-5		487		1.4		-9.4								2
		655.644	655.504	655.504	653.43	650.775		Ringwood Member	RWLS4-5		489		1.8		-10.6								3
		655.611	655.476	655.476	653.384	650.712		Ringwood Member	RWLS7-5		492		1.8		-4.6								0
		655.611	655.476	655.476	653.384	650.712		Ringwood Member	RWLS7-9		492		3.1		-2.1								9
		655.512	655.393	655.393	653.244	650.523		Ringwood Member	RWLS17		501		1.5		-1.6								2
		655.49	655.375	655.375	653.213	650.481		Ringwood Member	RWLS19		503		2.7		-10								3
		655.457	655.347	655.347	653.166	650.418		Ringwood Member	RWLS22		506		2.3		-7.6								7
		655.38	655.282	655.282	653.057	650.271		Ringwood Member	RWLS28-5		513		0.6		-9.3								3
		655.347	655.255	655.255	653.011	650.208		Ringwood Member	RWLS32		516		2.2		-5.7								0
		655.347	655.255	655.255	653.011	650.208		Ringwood Member	RWLS32-2		516		3.3		-6.7								2
		655.325	655.236	655.236	652.98	650.166		Ringwood Member	RWLS33-8		518		2.7		-7.7								11
		655.204	655.135	655.135	652.809	649.935		Ringwood Member	RWLS45		529		2.1		-9.1								4
		655.16	655.098	655.098	652.746	649.851		Ringwood Member	RWLS49		533		2.4		-10.6								5
		655.105	655.052	655.052	652.669	649.746		Ringwood Member	RWLS53-5		538		1.9		-8.2								3
		655.072	655.024	655.024	652.622	649.683		Ringwood Member	RWLS57		541		2.3		-10.1								2
		655.05	655.005	655.005	652.591	649.641		Ringwood Member	RWLS58-5		543		2.6		-11.8								2
		655.028	654.987	654.987	652.56	649.599		Ringwood Member	RWLS60-5		545		2.9		-12.3								2
		655.006	654.968	654.968	652.529	649.557		Ringwood Member	RWLS63		547		2.9		-12.3								2
		654.984	654.95	654.95	652.498	649.515		Ringwood Member	RWLS65		549		2.9		-12.7								3
		654.951	654.922	654.922	652.451	649.453		Ringwood Member	RWLS67-5		552		2.4		-12								1
		654.94	654.913	654.913	652.436	649.432		Ringwood Member	RWLS68-5		553		2.9		-12.3								2
		654.918	654.895	654.895	652.405	649.39		Ringwood Member	RWLS71		555		2.5		-12.3								6
		654.852	654.839	654.839	652.311	649.264		Ringwood Member	RWLS76-5		561		2.8		-12.4								1
		654.841	654.83	654.83	652.296	649.243		Ringwood Member	RWLS78		562		2.6		-12.9								3
		654.808	654.802	654.802	652.249	649.18		Ringwood Member	RWLS81		565		2.7		-12.4								2
		654.786	654.784	654.784	652.218	649.138		Ringwood Member	RWLS82-5		567		2.4		-12.2								1
		654.775	654.775	654.775	652.203	649.117		Ringwood Member	RWLS84		568		2.1		-13.1								2
		654.756	654.756	654.756	652.175	649.08		Ringwood Member	RWLS85-5		570		3.5		-11.2								4
		654.719	654.719	654.719	652.123	649.009		Ringwood Member	RWLS90		574		3		-12.1								1
		654.71	654.71	654.71	652.11	648.992		Ringwood Member	RWLS91		575		3.2		-12.1								3
		654.682	654.682	654.682	652.071	648.939		Ringwood Member	RWLS93-5		578		4		-13.2								3
		654.655	654.655	654.655	652.032	648.886		Ringwood Member	RWLS97		581		2.6		-11.9								3
		654.627	654.627	654.627	651.993	648.833		Ringwood Member	RWLS100		584		3.4		-10.7								2
		654.608	654.608	654.608	651.966	648.798		Ringwood Member	RWLS102		586		2.8		-12.6								10
		654.516	654.516	654.516	651.836	648.622		Ringwood Member	RWLS112		596		1.1		-11								2
		654.498	654.498	654.498	651.81	648.586		Ringwood Member	RWLS114		598		0.8		-12.9								2
		654.479	654.479	654.479	651.784	648.551		Ringwood Member	RWLS116		600		-0.9		-11.9								7
		654.415	654.415	654.415	651.692	648.428		Ringwood Member	RWLS123		607		-2		-10.2								4
		654.378	654.378	654.378	651.64	648.357		Ringwood Member	RWLS127		611		-1.4		-11.3								4
		654.341	654.341	654.341	651.588	648.287		Ringwood Member	RWLS131		615		-3.5		-12.2								6
		654.285	654.285	654.285	651.51	648.181		Ringwood Member	RWLS137		621		-1		-11.1								2
		654.267	654.267	654.267	651.484	648.146		Ringwood Member	RWLS138-5		623		-4.3		-10.7								7
		654.202	654.202	654.202	651.392	648.022		Ringwood Member	RWLS146		630		-1.9		-10.6								6
		654.147	654.147	654.147	651.314	647.917		Ringwood Member	RWLS151-5		636		-1		-11.2								3
		654.119	654.119	654.119	651.275	647.864		Ringwood Member	RWLS154-5		639		-0.3		-9.2								3
		654.092	654.092	654.092	651.236	647.811		Ringwood Member	RWLS157-5		642		-0.9		-11.2								2
		654.073	654.073	654.073	651.21	647.776		Ringwood Member	RWLS160		644		-1		-11								1
		654.064	654.064	654.064	651.197	647.758		Ringwood Member	RWLS161		645		-0.5		-8.8								2
		654.045	654.045	654.045	651.171	647.723		Ringwood Member	RWLS163		647		-0.6		-9.9								4
		654.008	654.008	654.008	651.118	647.652		Ringwood Member	RWLS167		651		-1		-11.4								7
		653.944	653.944	653.944	651.027	647.529		Ringwood Member	RWLS174		658		1.8		-11.9								6
		653.888	653.888	653.888	650.949	647.423		Ringwood Member	RWLS180		664		1.5		-11.4								1
		653.879	653.879	653.879	650.936	647.406		Ringwood Member	RWLS181		665		1.1		-10.4								1
		653.87	653.87	653.87	650.923	647.388		Ringwood Member	RWLS182		666		2.5		-12.5								1
		653.861	653.861	653.861	650.91	647.37		Ringwood Member	RWLS183		667		1.3		-11.5								1
		653.852	653.852	653.852	650.897	647.353		Ringwood Member	RWLS184		668		2.7		-12.5								1
		653.842	653.842	653.842	650.884	647.335		Ringwood Member	RWLS185		669		3		-11.2								1
		653.833	653.833	653.833	650.871	647.317		Ringwood Member	RWLS186		670		2.5		-12.3								1
		653.824	653.824	653.824	650.858	647.3		Ringwood Member	RWLS187		671		3.2		-9.6								1
		653.815	653.815	653.815	650.844	647.282		Ringwood Member	RWLS188		672		2.6		-12.8								1
		653.805	653.805	653.805	650.831	647.265		Ringwood Member	RWLS189		673		2.9		-12.4								2
		653.787	653.787	653.787	650.805	647.229		Ringwood Member	RWLS191		675		2.7		-13.1								4
		653.75	653.75	653.75	650.753	647.159		Ringwood Member	RWLS195		679		2.9		-11.1
	Gorjan et al. (ref. 15)	658.463	657.87	657.87	657.414	656.156	Illogwa Creek-6	Aralka	960429	Black finely laminated siltstone	19.3						39.6						39.03	1	154.821	184.423	184.423	109.541	81.0957	659.175	658.468	658.468	658.42	657.515
		658.715	658.082	658.082	657.77	656.637	Illogwa Creek-6	Aralka	960429	Black finely laminated siltstone	58.33						38.9						50.32
		659.04	658.354	658.354	658.23	657.258	Illogwa Creek-6	Aralka	960429	Black finely laminated siltstone	108.65						44.7						24.13
		659.196	658.485	658.485	658.45	657.555	Illogwa Creek-6	Aralka	960429	Black finely laminated siltstone	132.78						46.1						37.25
		659.436	658.687	658.687	658.79	658.015	Illogwa Creek-6	Aralka	960429	Black finely laminated siltstone	170.03						45.6						23.45
		659.588	658.814	658.814	659.004	658.304	Illogwa Creek-6	Aralka	960429	Black finely laminated siltstone	193.48						45.1						30.53
		659.785	658.98	658.98	659.283	658.68	Illogwa Creek-6	Aralka	960429	Black finely laminated siltstone	224.01						47.9
		660.404	659.5	659.5	660.158	659.863	Wallara-1	Aralka	950631	Black fissile siltstone	1281.2						4.5						9.2	2	42.8488	51.0417	51.0417	30.317	22.4443	660.763	659.801	659.801	660.665	660.547
		660.619	659.68	659.68	660.462	660.273	Wallara-1	Aralka	950631	Black finely laminated wavy siltstone	1290.4						25.2						4.5
		660.724	659.768	659.768	660.61	660.473	Wallara-1	Aralka	950631	Black finely laminated wavy siltstone	1294.9						22.6						7
		660.887	659.906	659.906	660.841	660.785	Wallara-1	Aralka	950631	Black finely laminated wavy siltstone	1301.9						21.5						3.4
		660.967	659.972	659.972	660.953	660.937	Wallara-1	Aralka	950631	Black finely laminated wavy siltstone	1305.3						18.7						0.4
		660.976	659.98	659.98	660.966	660.954	Wallara-1	Aralka	950631	Black finely laminated wavy siltstone	1305.7						25.3						1.8
		661.063	660.053	660.053	661.09	661.121	Wallara-1	Areyonga	930907	Grey diamictite with sandy matrix	1307.5						34.3						2.7	1	94.6255	112.718	112.718	66.9508	49.5652	661.353	660.296	660.296	661.499	661.674	Uncertain duration within diamictite
		661.092	660.077	660.077	661.13	661.175	Wallara-1	Areyonga	950631	Grey diamictite with sandy matrix	1310.2						36.4						32.2
		661.432	660.363	660.363	661.611	661.825	Wallara-1	Areyonga	930928	Grey diamictite with sandy matrix	1342.4						-10.7						6.7
		661.503	660.422	660.422	661.711	661.96	Wallara-1	Areyonga	930928	Grey diamictite with sandy matrix	1349.1						-8.4						16.3
		661.675	660.567	660.567	661.954	662.289	Wallara-1	Areyonga	930928	Grey diamictite with sandy matrix	1365.4						-13.6
		656.688	656.38	656.38	654.905	652.768	Limbla Syncline	Aralka	93.124	Dark grey laminated silty limestone	560						36.4						-2	1	152.634	181.818	181.818	107.994	79.9502	657.567	657.118	657.118	656.148	654.446
		656.701	656.391	656.391	654.924	652.793	Limbla Syncline	Aralka	93.125	Dark grey laminated silty limestone	558						24.2						-3
		656.721	656.407	656.407	654.952	652.83	Limbla Syncline	Aralka	93.126	Dark grey laminated silty limestone	555						23.9						-18
		656.839	656.506	656.506	655.118	653.055	Limbla Syncline	Aralka	93.131	Dark grey massive silty limestone	537						15.6						-3
		656.858	656.523	656.523	655.146	653.093	Limbla Syncline	Aralka	93.132	Dark grey massive silty limestone	534						19.8						-7.4
		656.907	656.564	656.564	655.215	653.185	Limbla Syncline	Aralka	93.134	Grey cross-bedded silty limestone	526.6						32						-16
		657.011	656.652	656.652	655.363	653.385	Limbla Syncline	Aralka	93.137	Grey cross-bedded silty limestone	510.6						20.7						-8.6
		657.068	656.699	656.699	655.442	653.493	Limbla Syncline	Aralka	93.139	Dark grey silty limestone	502						23.6						-21.3
		657.207	656.816	656.816	655.64	653.759	Limbla Syncline	Aralka	93.142	Grey silty limestone	480.7						21.5						-35.3
		657.439	657.01	657.01	655.967	654.201	Limbla Syncline	Aralka	93.148	Dark grey silty limestone	445.4						32.1						-16.4
		657.546	657.1	657.1	656.118	654.406	Limbla Syncline	Aralka	93.153	Silty limestone	429						29.7						-9
		657.605	657.15	657.15	656.202	654.519	Limbla Syncline	Aralka	93.156	Finely laminated silty limestone	420						21.8						-14.8
		657.702	657.231	657.231	656.339	654.704	Limbla Syncline	Aralka	93.161	Dark grey silty limestone with rip-up clasts	405.2						60.7						-6.7
		657.746	657.268	657.268	656.401	654.788	Limbla Syncline	Aralka	93.163	Stromatolitic silty limestone	398.5						31.5						-107.5
		658.45	657.859	657.859	657.396	656.132	Limbla Syncline	Aralka	94.688	Dark grey calcareous siltstone	291						35.4						-50
		658.778	658.134	658.134	657.859	656.757	Limbla Syncline	Aralka	94.682	Calc siltstone	241						39.4						-30.2
		658.976	658.301	658.301	658.139	657.135	Limbla Syncline	Aralka	94.676	Calc siltstone	210.8						37.7						-150.8
		659.964	659.13	659.13	659.535	659.021	Limbla Syncline	Aralka	94.659	Intraform. Cong. Bedded cl.	60						31.5
		659.845	659.03	659.03	659.367	658.794	Blinman-2	Tapley Hill	941607	Black massive siltstone	1237.27						37.6						116.01	1	244.911	291.739	291.739	173.283	128.285	660.352	659.456	659.456	660.084	659.763	Duration highly uncertain. Slump diamictite? Correlation after d34S model of Gorjan et al. (2000)
		660.318	659.428	659.428	660.036	659.698	Blinman-2	Tapley Hill	941607	Black laminated siltstone	1353.28						16.8						140.72
		660.893	659.91	659.91	660.848	660.795	Blinman-2	Tapley Hill	941607	Black laminated siltstone	1494						28.6
		656.826	656.496	656.496	655.101	653.032	SR6	Tapley Hill	940707	Black siltstone with rip-up clasts (anhyd. Nod.)	486.29							25.8					1.96	1	32.0514	38.1798	38.1798	22.6775	16.7886	658.176	657.629	657.629	657.009	655.609
		656.888	656.548	656.548	655.188	653.149	SR6	Tapley Hill	940707	Black siltstone (chickenwire anhydrite)	488.25						40						9.19
		657.174	656.788	656.788	655.593	653.696	SR6	Tapley Hill	940707	Black siltstone (chickenwire anhydrite)	497.44							26.6					8.68
		657.445	657.016	657.016	655.976	654.213	SR6	Tapley Hill	940707	Grey dolo., ?stromatolitic	506.12						20						1
		657.476	657.042	657.042	656.02	654.273	SR6	Tapley Hill	940707	Black siltstone (nodular anhydrite)	507.12							26.2					0
		657.476	657.042	657.042	656.02	654.273	SR6	Tapley Hill	940707	Black siltstone (nodular anhydrite)	507.12							27					13.58
	Se isotope data (Pogge von Strandmann et al., ref. 43)	657.9	657.398	657.398	656.619	655.082	SR6	Tapley Hill			520.7										-0.59	0.23	9.1
		658.184	657.636	657.636	657.02	655.624	SR6	Tapley Hill	940707	Grey silt. Dolo., lam. (nod. Anhyd.)	529.8							25.9					8.34
		658.444	657.854	657.854	657.388	656.12	SR6	Tapley Hill	940707	Black silt., dolo, lam.	538.14						45.7						29.36
		659.36	658.623	658.623	658.682	657.869	SR6	Tapley Hill	940707	Black silt., dolo. Lam., cross-bedded	567.5						33.1						26.92
		660.2	659.328	659.328	659.869	659.473	SR6	Tapley Hill	940707	Black lam. Silt./dolo.	594.42												17.24
		660.738	659.78	659.78	660.63	660.5	SR6	cap dolostone	940707	Grey sand. Dolo., bl. Silt.	611.66						18.1
		660.381	659.48	659.48	660.125	659.817	SAR3	Tapley Hill	960620	Dark green, grey silt., fissile	193.01						19.1						7.79	1	29.5273	35.1731	35.1731	20.8916	15.4665	660.742	659.784	659.784	660.636	660.508
		660.644	659.701	659.701	660.497	660.321	SAR3	Tapley Hill	960620	Dark green, grey silt., fissile	200.8						38						8.85
		660.944	659.953	659.953	660.921	660.893	SAR3	Tapley Hill	960620	Dark grey silt.	209.65						28						1.65
		661	660	660	661	661	SAR3	Tapley Hill	960620	Dk. Grn. Grey silt., fissile	211.3						13.1
		659.654	658.87	658.87	659.098	658.43	SAS1	Tapley Hill	960619	Dk. Grn. Grey silt., massive	192.3						30.4						1.14	1	56.8074	67.6692	67.6692	40.1932	29.7559	660.327	659.435	659.435	660.049	659.716
		659.674	658.887	658.887	659.126	658.468	SAS1	Tapley Hill	960619	Dark grey silt., fissile	193.44						34.6						25.78
		660.128	659.268	659.268	659.767	659.335	SAS1	Tapley Hill	960619	Dark grey laminated siltstone with dolomite banding	219.22						27.7						29.48
		660.647	659.703	659.703	660.501	660.326	SAS1	Tapley Hill	960619	Dark grey siltstone, fissile	248.7						32						12.13
		660.86	659.883	659.883	660.803	660.733	SAS1	Tapley Hill	960619	Dark grey siltstone, fissile	260.83						21.7						7.97
		661.001	660	660	661.001	661.001	SAS1	Tapley Hill	960619	Dark grey siltstone, fissile	268.8						27.2
		655.615	655.48	655.48	653.389	650.72	SCYW1a	Tapley Hill	940615	Black laminated siltstone	1191.75						58						10.75	1	33.6602	40.0962	40.0962	23.8158	17.6313	658.086	657.537	657.537	656.882	655.437
		655.935	655.748	655.748	653.841	651.329	SCYW1a	Tapley Hill	940615	Black lam. Silt., intraform cong.	1202.5						24.8						14.9
		656.377	656.119	656.119	654.466	652.175	SCYW1a	Tapley Hill	940615	Black lam. Silt., intraform cong.	1217.4						23						39.1
		657.539	657.094	657.094	656.108	654.392	SCYW1a	Tapley Hill	940615	Black laminated siltstone	1256.5						32.5						23.8
	Se isotope data (Pogge von Strandmann et al., ref. 43)	658.246	657.688	657.688	657.107	655.742	SCYW1a	Tapley Hill			1280.3										-0.77	0.21	0.15
		658.25	657.692	657.692	657.114	655.751	SCYW1a	Tapley Hill	940615	Black laminated siltstone	1280.45						37.9						19.55
	Se isotope data (Pogge von Strandmann et al., ref. 43)	658.831	658.015	658.015	657.935	656.859	SCYW1a	Tapley Hill			1300										0.08	0.23	12.95
		659.216	658.502	658.502	658.478	657.594	SCYW1a	Tapley Hill	940615	Black laminated siltstone	1312.95						36.7						36.64
		660.304	659.416	659.416	660.017	659.672	SCYW1a	Tapley Hill	940615	Grey dolo./Bl. Silt	1349.59						21.6						8.16
		660.547	659.62	659.62	660.36	660.135	SCYW1a	Tapley Hill	940615	Bl. Silt./grey dolo. Bands	1357.75						21.6
		655.783	655.62	655.62	653.626	651.039	SLT-104	Tapley Hill	940608	Dark grey laminated siltstone	627.37						53.3						13.69	1	30.7124	36.5847	36.5847	21.7301	16.0873	657.702	657.231	657.231	656.338	654.703
		656.228	655.994	655.994	654.256	651.89	SLT-104	Tapley Hill	940608	Dark grey laminated siltstone	641.06						45.1						29.48
		657.188	656.8	656.8	655.612	653.723	SLT-104	Tapley Hill	940608	Dark grey siltstone	670.54						26.4						20.26
		657.848	657.354	657.354	656.545	654.982	SLT-104	Tapley Hill	940608	Dark grey laminated siltstone	690.8						32.4						28.51
		658.776	658.133	658.133	657.857	656.754	SLT-104	Tapley Hill	940608	Dark grey laminated siltstone	719.31						33.9						49.46
		660.387	659.485	659.485	660.133	659.829	SLT-104	Tapley Hill	940608	Dark grey laminated siltstone	768.77						28.2
		660.107	659.25	659.25	659.737	659.294	Wokurna 2	Tapley Hill	940708	Dark grey laminated siltstone	69.95						35.5						9.41	1	38.9522	46.4	46.4	27.56	20.4033	660.618	659.679	659.679	660.46	660.271
		660.348	659.453	659.453	660.079	659.756	Wokurna 2	Tapley Hill	940708	Dark grey laminated siltstone	79.36						36.6						7.95
		660.552	659.624	659.624	660.367	660.145	Wokurna 2	Tapley Hill	940708	Dark grey laminated siltstone	87.31						24.2						10.92
		660.833	659.859	659.859	660.763	660.68	Wokurna 2	Tapley Hill	940708	Dark grey laminated siltstone	98.23						16.7						1.44
		660.87	659.891	659.891	660.816	660.751	Wokurna 2	(Woocalla)	940708	Dolomite	99.67						18.1						5.08
		661	660	660	661	661	Wokurna 2	(Woocalla)	940708	Dolomite	104.75						20.3
		656.199	655.97	655.97	654.215	651.835	Wokurna 5	Tapley Hill	940708	Grey/green fine sand dolo, massive	172.66						30.9						21.49	1	58.3083	69.4571	69.4571	41.2551	30.5421	657.144	656.763	656.763	655.55	653.638
		656.568	656.279	656.279	654.736	652.539	Wokurna 5	Tapley Hill	940708	Grey dolo black laminated disrupted bed	194.15						23.7						30.74
		657.095	656.722	656.722	655.481	653.545	Wokurna 5	Tapley Hill	940708	Dark grey lam. Silt. Dolo. Layers	224.89						44.4						27.78
		657.572	657.122	657.122	656.154	654.455	Wokurna 5	Tapley Hill	940708	Dark grey dolo. Silt. Massive	252.67						14.5						41.54
		658.284	657.72	657.72	657.161	655.815	Wokurna 5	Tapley Hill	940708	Dark grey lam. Dolo. Silt.	294.21						34
		648	648	648	642.626	636.181	Mt Saturday	Fortress Hill	960627	Grey dolo. Silt.	830						16.5						1289	3	276.017	276.017	276.017	195.292	144.579	650.335	650.335	650.335	645.927	640.639
		652.67	652.67	652.67	649.227	645.097	Mt Saturday	Amberoona	960628	Grey dolo. Silt.	2119						4.3						481
		653.49	653.49	653.49	650.386	646.662	Mt Saturday	Tapley Hill (Yank.)	960628	Grey dolo. Silt.	2600						12.1						196	2	270.417	278	278	191.329	141.645	654.239	654.225	654.225	651.444	648.092
		654.195	654.195	654.195	651.382	648.008	Mt Saturday	Tapley Hill (Yank.)	960628	Dark grey dolo. Silt.	2796						10.1						221
		655.032	654.99	654.99	652.565	649.606	Mt Saturday	Tapley Hill (Yank.)	960628	Dark grey dolo. Silt.	3017						12.6						455
		657.224	656.83	656.83	655.663	653.791	Mt Saturday	Tapley Hill	960628	Grey green dolo. Silt	3472						8.7						291	1	84.5296	100.692	100.692	59.8076	44.2769	658.945	658.275	658.275	658.096	657.077
		660.666	659.72	659.72	660.529	660.363	Mt Saturday	Tapley Hill	960628	Dark grey silt	3763						16.3
		650.03	650.03	650.03	645.495	640.057	Enorama Creek	Trezona	940628	Limestone	262						17.6						-62	1	400.476	400.476	400.476	283.351	209.771	650.319	650.319	650.319	645.903	640.608
		650.185	650.185	650.185	645.714	640.352	Enorama Creek	Trezona	640627	Lime., stromatolitic	200						10.8						-86
		650.4	650.4	650.4	646.018	640.762	Enorama Creek	Trezona	940627	Calc. sandy silt.	114						9.8						-104.3
		650.66	650.66	650.66	646.386	641.26	Enorama Creek	Trezona	940627	Limestone	9.7						10.5
		653.21	653.21	653.21	649.99	646.128	ETM5A-1	Etina	940609	Grey dolo. Silt. Oolitic	252.06						-5.2						32.44	1	202.822	202.822	202.822	143.504	106.239	653.424	653.424	653.424	650.293	646.537
		653.37	653.37	653.37	650.216	646.433	ETM5A-1	Etina	940609	Grey mass. Dolo. Silt. Lam.	284.5						-5.4						17.67
		653.457	653.457	653.457	650.339	646.6	ETM5A-1	Etina	940609	Calc. silt.	302.17						8.8						41.16
		653.66	653.66	653.66	650.626	646.987	ETM5A-1	(Willochra)	940609	Grey lam. Dolo. Silt	343.33						-2.7
		653	653	653	649.693	645.727	LNM 10-1	Etina	940614	Lt. grey silt. Dolo. Lam.	196.05						19.2						23.98	1	239.8	239.8	239.8	169.667	125.608	653.05	653.05	653.05	649.764	645.822
		653.1	653.1	653.1	649.834	645.918	LNM 10-1	(Willochra)	940614	Grey dmctite, sand. Matrix	220.03						21.8
		655.294	655.21	655.21	652.936	650.107	SCYW1a	Brighton	940615	Grey lime., bl. Wavy lam.	1160.25						35						6.97	1	72.6478	86.5384	86.5384	51.4008	38.0532	655.429	655.324	655.324	653.127	650.365
		655.39	655.291	655.291	653.071	650.29	SCYW1a	Brighton	940615	Grey lime., bl. Wavy lam.	1167.22						11						15.53
		655.604	655.47	655.47	653.373	650.698	SCYW1a	Brighton	940615	Grey lime., bl. Lam.	1182.75						11.1
		654.984	654.95	654.95	652.498	649.515	SLT-104	Brighton	940608	Grey sand. Lime.	583.7						12.2						6.04	1	41.7776	49.7656	49.7656	29.5591	21.8832	655.321	655.232	655.232	652.973	650.158
		655.129	655.071	655.071	652.702	649.791	SLT-104	Brighton	940608	Grey lime., conv. Bed.	589.74						-6.2	16.9					5.57
		655.262	655.183	655.183	652.891	650.046	SLT-104	Brighton	940608	Dark grey silt. Lime	595.31						27.2						9.16
		655.482	655.367	655.367	653.2	650.465	SLT-104	Brighton	940608	Dark grey silt. Lim., mass.	604.47						49.1						11.08
		655.747	655.59	655.59	653.575	650.971	SLT-104	Brighton	940608	Dark grey silt. Lim., mass.	615.55						38.1
		655.032	654.99	654.99	652.565	649.606	Wokurna 5	Brighton	940708	Light pink, grey lime.	133.95						9.3						6.93	1	57.6903	68.7209	68.7209	40.8178	30.2184	655.278	655.197	655.197	652.913	650.077
		655.152	655.091	655.091	652.735	649.836	Wokurna 5	Brighton	940708	Light pink, grey lime., lam.	140.88						13.4						7.06
		655.275	655.194	655.194	652.908	650.069	Wokurna 5	Brighton	940708	Light green grey lime., oolitic	147.94						14.7						6.58
		655.389	655.289	655.289	653.069	650.287	Wokurna 5	Brighton	940708	Light grey lime., rip-up clasts	154.52						7.9						8.98
		655.544	655.42	655.42	653.289	650.584	Wokurna 5	Brighton	940708	Dark grey silt. Lime.	163.5						7.9
		661.105	660.088	660.088	661.149	661.201	Blinman-2	Wilyerpa	941607	Dark green grey silt./sand. Large clasts	1650.08						11.5						17.02	1	134.029	159.656	159.656	94.83	70.2048	661.363	660.305	660.305	661.513	661.693
		661.232	660.195	660.195	661.328	661.443	Blinman-2	Wilyerpa	941607	Dark green grey silt./sand. Large clasts	1667.1						32.5						10.02
		661.307	660.258	660.258	661.434	661.586	Blinman-2	Wilyerpa	941607	Grey fine sand., massive	1677.12						5.7						67.28
		661.809	660.679	660.679	662.143	662.544	Blinman-2	Wilyerpa	941607	Dark green grey fine sand., large clasts	1744.4						5.1
		661.136	660.114	660.114	661.192	661.259	BTD-1	Wilyerpa	960619	Dark grey green sil.	144.15						3.5						53.15	1	117.528	140	140	83.1551	61.5616	662.542	661.294	661.294	663.179	663.943
		661.588	660.494	660.494	661.831	662.123	BTD-1	Wilyerpa	960712	Sand., massive	197.3						6.3						203.7
		663.321	661.949	661.949	664.281	665.432	BTD-1	Wilyerpa	960712	Green sand., massive	401						2.4						93.95
		664.121	662.62	662.62	665.411	666.958	BTD-1	Wilyerpa	960620	Grey green silt.	494.95						2
		661.225	660.189	660.189	661.318	661.429	SCYW1a	Appila	940615	Dark grey diamictite, sand. Matrix	1373.65						9.1						40.8	1	60.9941	72.6564	72.6564	43.1554	31.9489	661.908	660.762	660.762	662.283	662.733
		661.894	660.75	660.75	662.263	662.706	SCYW1a	Appila	940615	Dark grey diamictite, sand. Matrix	1414.45						-14.7						16.02
		662.156	660.971	660.971	662.634	663.208	SCYW1a	Appila	940615	Green grey diamictite, silt. Matrix	1430.47						-25						12.24
		662.357	661.139	661.139	662.918	663.591	SCYW1a	Appila	940615	Green grey diamictite, silt. Matrix	1442.71						-3.4
		661.676	660.568	660.568	661.956	662.291	Wokurna 2	Appila	940708	Dark grey diamictite, silt. Matrix	127.87						3.2						13.95	1	52.3556	62.3663	62.3663	37.0434	27.4241	662.493	661.253	661.253	663.11	663.85
		661.943	660.792	660.792	662.333	662.8	Wokurna 2	Appila	940708	Dark grey diamictite, silt. Matrix	141.82						2.2						30.28
		662.521	661.277	661.277	663.15	663.904	Wokurna 2	Appila	940708	Grey dolo, silt., numerous bl. Lam.	172.1						-35.7						9.58
		662.704	661.431	661.431	663.409	664.253	Wokurna 2	Appila	940708	Grey dolo, silt., numerous bl. Lam.	181.68						-2.9						6.76
		662.833	661.539	661.539	663.591	664.5	Wokurna 2	Appila	940708	Light grey fine sand. Dolo., bl. Lam.	188.44						17.4						23.33
		663.279	661.913	661.913	664.221	665.351	Wokurna 2	Appila	940708	Light grey fine sand. Dolo., bl. Lam.	211.77						-4.4
	Se isotope data (Pogge von Strandmann et al., ref. 43)	659.441	658.691	658.691	658.796	658.023	SR/17-2	Tapley Hill			805.4										-0.66	0.06	0.06
		659.569	658.799	658.799	658.978	658.268	SR/17-2	Tapley Hill			815.3										-0.35	0.16	0.16
		660.739	659.781	659.781	660.632	660.502	SR/17-2	Tapley Hill			905.5										0.17	0.24	0.24
	Hurtgen et al. (ref. 63)	650.3	650.3	650.3	645.877	640.572		Trezona	99819-12									26.5																	Sample ages estimated based on description in Halverson et al. (2005)
		650.4	650.4	650.4	646.018	640.763		Trezona	99819-11									25.9
		650.5	650.5	650.5	646.16	640.954		Trezona	99819-6									27.9
		650.6	650.6	650.6	646.301	641.145		Trezona	99819-3									28.7
		651.6	651.6	651.6	647.714	643.054		Etina	99823-5									25.1
		652	652	652	648.28	643.818		Etina	99823-4									25.6
		652.4	652.4	652.4	648.845	644.582		Etina	99823-3									26.6
		652.8	652.8	652.8	649.41	645.345		Etina	99823-2									32.3
		653.2	653.2	653.2	649.976	646.109		Etina	99823-1									26.7
		654.7	654.7	654.7	652.096	648.972		Brighton	99817-4									22.5
		655.044	655	655	652.582	649.629		Brighton	99817-3									21.6
		655.401	655.3	655.3	653.087	650.311		Brighton	99817-2									25
		657.426	657	657	655.949	654.177		Tapley Hill	99817-7									10.1
		657.486	657.05	657.05	656.033	654.291		Tapley Hil	99817-6									10.4
	Giddings and Wallace (ref. 7)	650.6	650.6	650.6	646.301	641.145	OHA	Enorama Shale		Dol. Shale	1529		-1.4		-11.9								-14	3	137.736	137.736	137.736	97.4528	72.1465	651.165	651.165	651.165	647.099	642.223
	Section correlations after Verdel & Campbell (ref. 9) Fig. 11	650.702	650.702	650.702	646.445	641.339	Oodnaminta Hut	Enorama Shale		Dol. Shale	1515		-6.8		-13								-24
		650.876	650.876	650.876	646.691	641.672		Enorama Shale		Dol. Shale	1491		-2.7		-9.7								-21
		651.028	651.028	651.028	646.906	641.963		Enorama Shale		Dol. Shale	1470		-4.7		-9.4								-20
		651.174	651.174	651.174	647.112	642.24		Enorama Shale		Limestone	1450		3.3		-14.5								-28
		651.377	651.377	651.377	647.399	642.628		Enorama Shale		Limestone	1422		6.4		-14.3								-9
		651.442	651.442	651.442	647.491	642.753		Enorama Shale		Dol. Shale	1413		4.8		-13.2								-25
		651.624	651.624	651.624	647.748	643.099		Enorama Shale		Limestone	1388		5.4		-12.7								-5
		651.66	651.66	651.66	647.799	643.169		Enorama Shale		Dol. Shale	1383		4		-13.1								-20
		651.69	651.69	651.69	647.842	643.226		Amberoona		Cal. Silt	1363		4.6		-13.5								-19	2	160.976	160.976	160.976	113.896	84.3196	652.075	652.075	652.075	648.386	643.961
		651.808	651.808	651.808	648.008	643.451		Amberoona		Dol. Shale	1344		3.2		-10.7								-15
		651.901	651.901	651.901	648.14	643.629		Amberoona		Cal. Shale	1329		5		-13.9								-24
		652.05	652.05	652.05	648.351	643.914		Amberoona		Dol. Shale	1305		-2		-11.9								-20
		652.175	652.175	652.175	648.526	644.151		Amberoona		Limestone	1285		5.5		-12.5								-35
		652.392	652.392	652.392	648.834	644.566		Amberoona		Limestone	1250		8.6		-12.2								-19
		652.51	652.51	652.51	649.001	644.792		Amberoona		Dolomite	1231		4.6		-9.4								-4
		655.246	655.17	655.17	652.868	650.016		Balcanoona		Dolomite	1227		6.7		-6.9								-21	1	310.005	369.28	369.28	219.339	162.382	656.394	656.134	656.134	654.49	652.207
		655.314	655.227	655.227	652.964	650.145		Balcanoona		Dolomite	1206		8.2		-5.3								-21
		655.382	655.284	655.284	653.06	650.274		Balcanoona		Dolomite	1185		7.8		-6								-18
		655.44	655.332	655.332	653.142	650.385		Balcanoona		Dolomite	1167		7.7		-6.5								-21
		655.508	655.389	655.389	653.238	650.515		Balcanoona		Dolomite	1146		7.9		-6.4								-21
		655.576	655.446	655.446	653.333	650.644		Balcanoona		Dolomite	1125		6		-8.9								-24
		655.653	655.511	655.511	653.443	650.792		Balcanoona		Dolomite	1101		6.1		-8								-21
		655.721	655.568	655.568	653.538	650.921		Balcanoona		Dolomite	1080		6.5		-7.2								-21
		655.788	655.625	655.625	653.634	651.05		Balcanoona		Dolomite	1059		5.2		-7.8								-33
		655.895	655.714	655.714	653.785	651.254		Balcanoona		Dolomite	1026		3.8		-7.1								-21
		655.963	655.771	655.771	653.88	651.383		Balcanoona		Dolomite	1005		4.3		-6.4								-57
		656.146	655.926	655.926	654.14	651.734		Balcanoona		Dolomite	948		4.7		-7.7								-23
		656.221	655.988	655.988	654.245	651.876		Balcanoona		Dolomite	925		4.3		-7.6								-65
		656.43	656.164	656.164	654.541	652.276		Balcanoona		Dolomite	860		4.2		-6.3								-21
		656.498	656.221	656.221	654.637	652.405		Balcanoona		Dolomite	839		4.3		-11								-7
		656.521	656.24	656.24	654.669	652.448		Balcanoona		Dolomite	832		3.9		-5.4								-61
		656.717	656.405	656.405	654.947	652.824		Balcanoona		Dolomite	771		3.7		-5.9								-89
		657.005	656.646	656.646	655.353	653.372		Balcanoona		Dolomite	682		3.8		-4.7								-60
		657.198	656.808	656.808	655.626	653.742		Balcanoona		Dolomite	622		3.7		-5								-27
		657.285	656.881	656.881	655.75	653.908		Balcanoona		Dolomite	595		4.2		-5.4								-29
		657.379	656.96	656.96	655.882	654.086		Balcanoona		Dolomite	566		3.8		-5								-31
		657.479	657.044	657.044	656.023	654.277		Balcanoona		Dolomite	535		3.4		-4.1								-28
		657.569	657.12	657.12	656.151	654.45		Balcanoona		Dolomite	507		3.7		-6.7								-92
		657.866	657.369	657.369	656.57	655.016		Balcanoona		Dolomite	415		4.3		-10.5								-59.5
		658.058	657.53	657.53	656.842	655.383		Balcanoona		Dolomite	355.5		4.1		-8.4
		655.175	655.11	655.11	652.767	649.879	OHB	Balcanoona		Dolomite	1400		6.3		-4.2								-40	3	326.811	389.299	389.299	231.23	171.185	656.817	656.488	656.488	655.088	653.014
		655.297	655.213	655.213	652.94	650.113	Oodnaminta Hut	Balcanoona		Dolomite	1360		5.9		-5.3								-18
		655.352	655.259	655.259	653.018	650.218		Balcanoona		Dolomite	1342		5.4		-7.8								-22
		655.42	655.315	655.315	653.113	650.347		Balcanoona		Dolomite	1320		6.3		-5								-19
		655.478	655.364	655.364	653.195	650.458		Balcanoona		Dolomite	1301		5.5		-4.7								-21
		655.542	655.418	655.418	653.286	650.58		Balcanoona		Dolomite	1280		6.8		-10.2								-20
		655.603	655.47	655.47	653.373	650.697		Balcanoona		Dolomite	1260		6.7		-4.6								-19
		655.662	655.518	655.518	653.455	650.808		Balcanoona		Dolomite	1241		6.9		-3.8								-21
		655.726	655.572	655.572	653.546	650.931		Balcanoona		Dolomite	1220		6.6		-3.3								-20
		655.787	655.624	655.624	653.632	651.048		Balcanoona		Dolomite	1200		5		-5.3								-20
		655.848	655.675	655.675	653.719	651.165		Balcanoona		Dolomite	1180		5.3		-5.6								-18
		655.903	655.721	655.721	653.796	651.27		Balcanoona		Dolomite	1162		5.7		-4.2								-21
		655.968	655.775	655.775	653.887	651.392		Balcanoona		Dolomite	1141		4.8		-6.3								-21
		656.032	655.829	655.829	653.978	651.515		Balcanoona		Dolomite	1120		4.4		-7.6								-21
		656.096	655.883	655.883	654.069	651.638		Balcanoona		Dolomite	1099		4.2		-9.9								-19
		656.154	655.932	655.932	654.151	651.749		Balcanoona		Dolomite	1080		4.3		-9.7								-20
		656.215	655.983	655.983	654.238	651.866		Balcanoona		Dolomite	1060		4.9		-9.7								-20
		656.277	656.035	656.035	654.324	651.982		Balcanoona		Dolomite	1040		4.6		-7.5								-20
		656.338	656.086	656.086	654.411	652.099		Balcanoona		Dolomite	1020		3.9		-10.8								-20
		656.399	656.137	656.137	654.497	652.216		Balcanoona		Dolomite	1000		3.4		-8.9								-19
		656.457	656.186	656.186	654.579	652.327		Balcanoona		Dolomite	981		3.7		-7.7								-21
		656.521	656.24	656.24	654.67	652.45		Balcanoona		Dolomite	960		4.2		-8.7								-20
		656.583	656.292	656.292	654.757	652.566		Balcanoona		Dolomite	940		5.2		-8.3								-20
		656.644	656.343	656.343	654.843	652.683		Balcanoona		Dolomite	920		5.4		-7								-21
		656.708	656.397	656.397	654.934	652.806		Balcanoona		Dolomite	899		4.8		-9.8								-12
		656.745	656.428	656.428	654.986	652.876		Balcanoona		Dolomite	887		5.4		-8.9								-20
		656.806	656.479	656.479	655.072	652.993		Balcanoona		Dolomite	867		5.4		-8.8								-24
		656.879	656.541	656.541	655.176	653.133		Balcanoona		Dolomite	843		5.1		-9.2								-21
		656.944	656.595	656.595	655.267	653.256		Balcanoona		Dolomite	822		5.2		-9.2								-22
		657.011	656.651	656.651	655.362	653.384		Balcanoona		Dolomite	800		5.9		-7.5								-20
		657.072	656.703	656.703	655.449	653.501		Balcanoona		Dolomite	780		5.4		-7.6								-18
		657.127	656.749	656.749	655.526	653.606		Balcanoona		Dolomite	762		5.2		-8.2								-21
		657.191	656.803	656.803	655.617	653.729		Balcanoona		Dolomite	741		6.6		-4.2								-21
		657.256	656.857	656.857	655.708	653.852		Balcanoona		Dolomite	720		5		-8.3								-27
		657.338	656.926	656.926	655.825	654.009		Balcanoona		Dolomite	693		6.4		-6.5								-18
		657.393	656.972	656.972	655.903	654.115		Balcanoona		Dolomite	675		5.7		-8.2								-21
		657.458	657.026	657.026	655.993	654.237		Balcanoona		Dolomite	654		5		-5.2								-4
		657.47	657.037	657.037	656.011	654.261		Balcanoona		Dolomite	650		6.7		-6								-20
		657.531	657.088	657.088	656.097	654.377		Balcanoona		Dolomite	630		6.6		-4.7								-18
		657.586	657.134	657.134	656.175	654.483		Balcanoona		Dolomite	612		6.6		-5								-22
		657.654	657.191	657.191	656.27	654.611		Balcanoona		Dolomite	590		6.4		-4.8								-20
		657.715	657.242	657.242	656.357	654.728		Balcanoona		Dolomite	570		6.1		-5.2								-20
		657.776	657.293	657.293	656.443	654.845		Balcanoona		Dolomite	550		5.2		-7.8								-20
		657.837	657.345	657.345	656.53	654.962		Balcanoona		Dolomite	530		6.6		-5.6								-20
		657.898	657.396	657.396	656.616	655.078		Balcanoona		Dolomite	510		5		-7.3								-14
		657.941	657.432	657.432	656.677	655.16		Balcanoona		Dolomite	496		4.8		-6.9								-24
		658.015	657.494	657.494	656.781	655.3		Balcanoona		Dolomite	472		4		-9.2								-22
		658.082	657.55	657.55	656.876	655.429		Balcanoona		Dolomite	450		3.6		-9.9								-20
		658.143	657.602	657.602	656.962	655.546		Balcanoona		Dolomite	430		3.3		-12.4								-25
		658.22	657.666	657.666	657.07	655.692		Balcanoona		Dolomite	405		4.7		-8.2								-20
		658.281	657.717	657.717	657.157	655.809		Balcanoona		Dolomite	385		3.8		-8.8								-20
		658.342	657.769	657.769	657.243	655.925		Balcanoona		Dolomite	365		4		-9.1								-20
		658.403	657.82	657.82	657.33	656.042		Balcanoona		Dolomite	345		3.8		-11.9								-20
		659.487	658.73	658.73	658.862	658.112		Tapley Hill		Cal. Shale	325		-0.5		-13								-25	2	282.189	336.145	336.145	199.658	147.811	659.968	659.134	659.134	659.541	659.03	Implies rapid depositional rate for Tapley Hill Fm in this section.
		659.576	658.804	658.804	658.987	658.281		Tapley Hill		Limestone	300		-5.6		-15.2								-30
		659.682	658.894	658.894	659.137	658.484		Tapley Hill		Cal. Shale	270		-4.6		-14								-24
		659.767	658.965	658.965	659.258	658.646		Tapley Hill		Cal. Shale	246		-3.4		-12.3								-21
		659.842	659.027	659.027	659.363	658.788		Tapley Hill		Cal. Shale	225		-2.6		-8.2								-28
		659.941	659.111	659.111	659.503	658.978		Tapley Hill		Cal. Shale	197		-4.2		-5.5								-24
		660.026	659.182	659.182	659.623	659.14		Tapley Hill		Cal. Shale	173		-4.6		-12.4								-17
		660.086	659.233	659.233	659.708	659.255		Tapley Hill		Cal. Shale	156		-2.7		-7.6								-25
		660.175	659.307	659.307	659.833	659.424		Tapley Hill		Cal. Shale	131		-5.4		-12.2								-18
		660.238	659.361	659.361	659.924	659.546		Tapley Hill		Cal. Shale	113		-2.8		-11								-23
		660.32	659.429	659.429	660.039	659.702		Tapley Hill		Cal. Shale	90		-0.5		-7.2								-44
		660.476	659.56	659.56	660.259	659.999		Tapley Hill		Cal. Shale	46		6		-8.2								-26
		660.631	659.69	659.69	660.478	660.295		Tindelpina Shale Member		Limestone	20		-4		-10.4								-19	1	51.4524	61.2903	61.2903	36.4043	26.9509	660.815	659.845	659.845	660.739	660.647
		661	660	660	661	661		Tindelpina Shale Member		Limestone	1		-4.9		-14.9
		650.95	650.95	650.95	646.796	641.813	OHC	Enorama Shale		Calc. Shale	1421		-0.1		-13.1								-16	5	244.26	244.26	244.26	172.822	127.944	651.344	651.344	651.344	647.352	642.565
		651.016	651.016	651.016	646.888	641.938	Oodnaminta Hut	Enorama Shale		Calc. Shale	1405		-2.1		-10.3								-20
		651.097	651.097	651.097	647.004	642.095		Enorama Shale		Limestone	1385		2.3		-13.1								-12
		651.147	651.147	651.147	647.073	642.188		Enorama Shale		Dol. Shale	1373		1.6		-9.4								-26
		651.253	651.253	651.253	647.224	642.392		Enorama Shale		Cal. Shale	1347		2.3		-13.2								-30
		651.376	651.376	651.376	647.398	642.626		Enorama Shale		Limestone	1317		5.1		-13.5								-16
		651.441	651.441	651.441	647.49	642.751		Enorama Shale		Limestone	1301		5.8		-13.9								-11
		651.486	651.486	651.486	647.554	642.837		Enorama Shale		Cal. Shale	1290		3.7		-12								-16
		651.552	651.552	651.552	647.646	642.962		Enorama Shale		Limestone	1274		6.1		-14.2								-4
		651.568	651.568	651.568	647.669	642.994		Enorama Shale		Limestone	1270		5.8		-14.1								-5
		651.589	651.589	651.589	647.698	643.033		Enorama Shale		Cal. Shale	1265		2.5		-7.7								-15
		651.65	651.65	651.65	647.785	643.15		Enorama Shale		Cal. Shale	1250		3		-10.5								-20
		651.74	651.74	651.74	647.912	643.322		Amberoona		Cal. Shale	1230		3.4		-11								-28	4	286.287	286.287	286.287	202.558	149.958	652.225	652.225	652.225	648.597	644.247
		651.838	651.838	651.838	648.051	643.508		Amberoona		Cal. Silt	1202		2.8		-11.6								-47
		652.002	652.002	652.002	648.283	643.822		Amberoona		Cal. Shale	1155		4.5		-11.2								-24
		652.086	652.086	652.086	648.401	643.982		Amberoona		Cal. Silt	1131		2.9		-12.4								-18
		652.149	652.149	652.149	648.49	644.102		Amberoona		Limestone	1113		4.3		-15.6								-18
		652.212	652.212	652.212	648.579	644.222		Amberoona		Limestone	1095		6.1		-12.7								-28
		652.309	652.309	652.309	648.717	644.408		Amberoona		Limestone	1067		8.2		-12.2								-11
		652.348	652.348	652.348	648.771	644.482		Amberoona		Limestone	1056		7.2		-12.4								-4
		652.362	652.362	652.362	648.791	644.509		Amberoona		Cal. Silt	1052		6.1		-11.9								-1
		652.365	652.365	652.365	648.796	644.515		Amberoona		Limestone	1051		5.3		-10.7								-8
		652.393	652.393	652.393	648.835	644.569		Amberoona		Limestone	1043		6.7		-15.2								-9
		652.425	652.425	652.425	648.88	644.629		Amberoona		Cal. Silt	1034		5		-12.3								-7
		652.449	652.449	652.449	648.914	644.675		Amberoona		Cal. Shale	1027		-0.5		-2.8								-6
		652.47	652.47	652.47	648.944	644.715		Amberoona		Cal. Shale	1021		3.7		-12.2								-1
		652.52	652.52	652.52	649.015	644.811		Yankaninna		Cal. Silt	1020		5.3		-12.4								-35	3	492.857	492.857	492.857	348.713	258.16	653.283	653.283	653.283	650.092	646.266
		652.591	652.591	652.591	649.115	644.946		Yankaninna		Cal. Silt	985		2.2		-10.3								-29
		652.65	652.65	652.65	649.198	645.059		Yankaninna		Cal. Silt	956		2.7		-9.7								-30
		652.711	652.711	652.711	649.284	645.175		Yankaninna		Cal. Silt	926		4.4		-12.2								-28
		652.768	652.768	652.768	649.365	645.283		Yankaninna		Cal. Silt	898		3.7		-11.5								-31
		652.83	652.83	652.83	649.453	645.403		Yankaninna		Cal. Silt	867		3.5		-12.9								-25
		652.881	652.881	652.881	649.525	645.5		Yankaninna		Cal. Silt	842		4		-12.7								-24
		652.93	652.93	652.93	649.594	645.593		Yankaninna		Cal. Silt	818		0.3		-10.4								-24
		652.979	652.979	652.979	649.663	645.686		Yankaninna		Cal. Silt	794		3.7		-11.4								-23
		653.025	653.025	653.025	649.729	645.775		Yankaninna		Cal. Silt	771		4.1		-11.4								-1
		653.027	653.027	653.027	649.732	645.779		Yankaninna		Cal. Silt	770		3.9		-11.8								-21
		653.07	653.07	653.07	649.792	645.86		Yankaninna		Cal. Silt	749		2		-10.3								-7
		653.084	653.084	653.084	649.812	645.887		Yankaninna		Cal. Silt	742		5.3		-10								-52
		653.19	653.19	653.19	649.961	646.089		Yankaninna		Limestone	690		9		-11.5								-20
		653.23	653.23	653.23	650.018	646.166		Yankaninna		Limestone	670		7.5		-11								-40
		653.311	653.311	653.311	650.133	646.321		Yankaninna		Limestone	630		8.3		-10.5								-18
		653.348	653.348	653.348	650.185	646.391		Yankaninna		Limestone	612		10.3		-11								-24
		653.397	653.397	653.397	650.254	646.484		Yankaninna		Limestone	588		8.5		-9.9								-18
		653.433	653.433	653.433	650.305	646.554		Yankaninna		Cal. Shale	570		-6.1		-12.4								-19
		653.472	653.472	653.472	650.36	646.627		Yankaninna		Cal. Shale	551		2		-8.5								-24
		653.52	653.52	653.52	650.428	646.72		Yankaninna		Limestone	527		8.2		-9.6								-17
		653.555	653.555	653.555	650.477	646.786		Yankaninna		Limestone	510		8.7		-8.6								-20
		653.595	653.595	653.595	650.535	646.864		Yankaninna		Limestone	490		9		-9.6								-20
		653.636	653.636	653.636	650.592	646.941		Yankaninna		Limestone	470		9.5		-10.1								-22
		653.681	653.681	653.681	650.655	647.026		Yankaninna		Limestone	448		8.2		-12.2								-30
		653.741	653.741	653.741	650.741	647.143		Yankaninna		Cal. Shale	418		2.5		-13.3								-25
		653.792	653.792	653.792	650.813	647.239		Yankaninna		Cal. Shale	393		1		-9								-31
		653.855	653.855	653.855	650.902	647.359		Yankaninna		Cal. Silt	362		1.1		-7.8								178
		653.494	653.494	653.494	650.391	646.67		Yankaninna		Cal. Shale	540		5.2		-11								-196
		653.892	653.892	653.892	650.953	647.429		Yankaninna		Cal. Shale	344		3.4		-10.5								-11
		653.914	653.914	653.914	650.985	647.472		Yankaninna		Cal. Shale	333		-0.8		-7.3								-3
		653.92	653.92	653.92	650.993	647.483		Yankaninna		Cal. Shale	330		-0.4		-4.8								-81
		659.511	658.75	658.75	658.895	658.157		Tapley Hill		Cal. Shale	249		-8.5		-13.8								-9	2	212.67	253.333	253.333	150.471	111.397	659.932	659.104	659.104	659.491	658.961
		659.553	658.786	658.786	658.955	658.238		Tapley Hill		Cal. Shale	240		-6.1		-12								-19.5
		659.645	658.862	658.862	659.085	658.413		Tapley Hill		Cal. Shale	220.5		-4.5		-11.2								-22.5
		659.751	658.951	658.951	659.234	658.615		Tapley Hill		Cal. Shale	198		-2.2		-13.8								-18
		659.835	659.022	659.022	659.354	658.777		Tapley Hill		Cal. Shale	180		-5.7		-12.5								-24
		659.948	659.117	659.117	659.514	658.992		Tapley Hill		Cal. Shale	156		-6.5		-11.2								-11
		660	659.161	659.161	659.587	659.091		Tapley Hill		Cal. Shale	145		-4.4		-7.52								-22
		660.103	659.247	659.247	659.733	659.288		Tapley Hill		Cal. Shale	123		-5		-13.7								-21
		660.202	659.33	659.33	659.872	659.477		Tapley Hill		Dolomite	102		1.1		-6.76								-21
		660.301	659.413	659.413	660.012	659.665		Tapley Hill		Dolomite	81		-2.2		-10.5								-22
		660.404	659.5	659.5	660.158	659.863		Tapley Hill		Dol. Shale	59		3		-9.25								-24
		660.512	659.59	659.59	660.31	660.068		Tindelpina Shale Member		Dol. Shale	35		-2.3		-4.76								-22.5	1	71.254	84.8781	84.8781	50.4146	37.3231	660.909	659.924	659.924	660.872	660.827
		660.827	659.855	659.855	660.756	660.67		Tindelpina Shale Member		Limestone	12.5		-4.2		-10.7								-4
		660.884	659.902	659.902	660.835	660.778		Tindelpina Shale Member		Limestone	8.5		-4.3		-11								-1.3
		660.902	659.918	659.918	660.861	660.812		Tindelpina Shale Member		Limestone	7.2		-4.1		-12.1								-1.2
		660.919	659.932	659.932	660.885	660.845		Tindelpina Shale Member		Limestone	6		-3.5		-12								-0.8
		660.93	659.941	659.941	660.901	660.866		Tindelpina Shale Member		Limestone	5.2		-5.5		-11.3								-0.9
		660.942	659.952	659.952	660.919	660.89		Tindelpina Shale Member		Limestone	4.3		-4.7		-11.4								-1.2
		660.959	659.966	659.966	660.942	660.922		Tindelpina Shale Member		Limestone	3.1		-4.5		-11.7								-1.1
		660.975	659.979	659.979	660.964	660.952		Tindelpina Shale Member		Limestone	2		-4.2		-13								-0.6
		660.983	659.986	659.986	660.976	660.968		Tindelpina Shale Member		Limestone	1.4		-4.7		-12								-0.7
		660.993	659.994	659.994	660.99	660.987		Tindelpina Shale Member		Limestone	0.7		-4.6		-14								-0.2
		660.996	659.996	659.996	660.994	660.992		Tindelpina Shale Member		Limestone	0.5		-4.5		-14.7								-0.3
		661	660	660	661	661		Tindelpina Shale Member		Limestone	0.2		-5.5		-13
		651.13	651.13	651.13	647.05	642.157	IL	Enorama Shale		Cal. Shale	1359		1.9		-12.4								-59	5	253.165	253.165	253.165	179.123	132.608	651.41	651.41	651.41	647.447	642.692
		651.363	651.363	651.363	647.38	642.602	Illinawortina	Enorama Shale		Cal. Shale	1300		3.1		-11.6								-19
		651.438	651.438	651.438	647.486	642.745		Enorama Shale		Cal. Shale	1281		2		-9								-21
		651.521	651.521	651.521	647.603	642.904		Enorama Shale		Cal. Shale	1260		2.1		-11.4								-20
		651.6	651.6	651.6	647.714	643.054		Enorama Shale		Cal. Shale	1240		2.8		-11.7								-19
		651.68	651.68	651.68	647.827	643.207		Amberoona		Cal. Shale	1221		-2.2		-6.4								-21	4	162.153	162.153	162.153	114.729	84.9365	652.025	652.025	652.025	648.316	643.866
		651.81	651.81	651.81	648.011	643.454		Amberoona		Cal. Shale	1200		4.4		-12.9								-39
		652.05	652.05	652.05	648.35	643.913		Amberoona		Cal. Shale	1161		4		-11.6								-19
		652.167	652.167	652.167	648.516	644.137		Amberoona		Cal. Shale	1142		4.9		-12.4								-41
		652.42	652.42	652.42	648.873	644.62		Amberoona		Cal. Shale	1101		2.8		-11.7								-21
		652.54	652.54	652.54	649.043	644.849		Yankaninna		Cal. Shale	1080		2.5		-12.3								-20	3	479.856	479.856	479.856	339.515	251.35	653.389	653.389	653.389	650.243	646.47
		652.582	652.582	652.582	649.102	644.928		Yankaninna		Cal. Shale	1060		1.6		-9.7								-40
		652.665	652.665	652.665	649.22	645.088		Yankaninna		Cal. Silt	1020		2.4		-12.5								-60
		652.79	652.79	652.79	649.396	645.326		Yankaninna		Cal. Silt	960		2.6		-12.3								-21
		652.834	652.834	652.834	649.458	645.41		Yankaninna		Cal. Silt	939		2.1		-13.3								-18
		652.871	652.871	652.871	649.511	645.481		Yankaninna		Cal. Silt	921		2.6		-12.5								-42
		652.959	652.959	652.959	649.635	645.648		Yankaninna		Cal. Silt	879		2.1		-12.3								-120
		653.209	653.209	653.209	649.988	646.126		Yankaninna		Cal. Silt	759		2.3		-12.55								-18
		653.246	653.246	653.246	650.041	646.198		Yankaninna		Cal. Silt	741		1.6		-12.6								-42
		653.334	653.334	653.334	650.165	646.365		Yankaninna		Cal. Silt	699		2.8		-12.1								-60
		653.459	653.459	653.459	650.342	646.603		Yankaninna		Cal. Silt	639		4.7		-10.9								-18
		653.497	653.497	653.497	650.395	646.675		Yankaninna		Cal. Silt	621		4.8		-12								-42
		653.584	653.584	653.584	650.519	646.842		Yankaninna		Limestone	579		8		-10.6								-18
		653.622	653.622	653.622	650.572	646.914		Yankaninna		Limestone	561		8.3		-11.9								-264
		654.172	654.172	654.172	651.349	647.964		Yankaninna		Cal. Shale	297		-1.4		-12.7								223
		653.707	653.707	653.707	650.692	647.077		Yankaninna		Cal. Shale	520		3.1		-10.7								-19
		653.747	653.747	653.747	650.748	647.152		Yankaninna		Limestone	501		5.6		-11.3								-21
		653.79	653.79	653.79	650.81	647.236		Yankaninna		Cal. Shale	480		2.7		-10.3								-2
		653.795	653.795	653.795	650.816	647.244		Yankaninna		Limestone	478		7.3		-11								-19
		653.834	653.834	653.834	650.872	647.319		Yankaninna		Limestone	459		7.2		-10.6								-18
		653.872	653.872	653.872	650.925	647.391		Yankaninna		Limestone	441		5		-11.6								-21
		653.915	653.915	653.915	650.987	647.475		Yankaninna		Cal. Shale	420		1.1		-10.9								-7
		653.93	653.93	653.93	651.008	647.502		Yankaninna		Limestone	413		4.6		-10.7								-72
		658.856	658.2	658.2	657.97	656.906		Tapley Hill		Cal. Shale	341		0.48		-12.3								-20	2	191.556	228.182	228.182	135.532	100.337	659.501	658.741	658.741	658.881	658.138
		658.96	658.288	658.288	658.117	657.106		Tapley Hill		Cal. Shale	321		0.98		-11.2								-21
		659.07	658.38	658.38	658.272	657.315		Tapley Hill		Cal. Shale	300		1.4		-10.6								-20
		659.174	658.467	658.467	658.42	657.514		Tapley Hill		Cal. Shale	280		2.4		-12								-20
		659.279	658.555	658.555	658.567	657.714		Tapley Hill		Cal. Shale	260		-0.34		-12.3								-20
		659.383	658.643	658.643	658.715	657.913		Tapley Hill		Cal. Shale	240		-0.34		-12.5								0
		659.383	658.643	658.643	658.715	657.913		Tapley Hill		Cal. Shale	240		-0.36		-10.9								-10
		659.435	658.686	658.686	658.789	658.013		Tapley Hill		Cal. Shale	230		-2.7		-12.6								-20
		659.54	658.774	658.774	658.936	658.212		Tapley Hill		Cal. Shale	210		-3.3		-11.1								-20
		659.644	658.862	658.862	659.084	658.411		Tapley Hill		Cal. Shale	190		-2.2		-12.4								-20
		659.749	658.949	658.949	659.231	658.611		Tapley Hill		Cal. Shale	170		-2.5		-12.3								-20
		659.853	659.037	659.037	659.379	658.81		Tapley Hill		Cal. Shale	150		-1.9		-9.6								-20
		659.957	659.125	659.125	659.526	659.009		Tapley Hill		Cal. Shale	130		-3.5		-11.4								-20
		660.062	659.212	659.212	659.674	659.209		Tapley Hill		Cal. Shale	110		-2.8		-6								-20
		660.166	659.3	659.3	659.821	659.408		Tapley Hill		Cal. Shale	90		-3.5		-12.3								-20
		660.297	659.41	659.41	660.007	659.658		Tindelpina Shale Member		Cal. Shale	70		-3.6		-12.4								-7	1	97.4658	116.102	116.102	68.9604	51.0529	660.733	659.776	659.776	660.623	660.491
		660.369	659.47	659.47	660.108	659.795		Tindelpina Shale Member		Cal. Shale	63		-5.1		-12								-11.5
		660.487	659.569	659.569	660.275	660.021		Tindelpina Shale Member		Cal. Shale	51.5		-4.7		-9.7								-11.5
		660.605	659.668	659.668	660.442	660.246		Tindelpina Shale Member		Cal. Shale	40		-5		-11.2								-4
		660.646	659.703	659.703	660.5	660.324		Tindelpina Shale Member		Cal. Shale	36		-4.4		-3.6								-2
		660.667	659.72	659.72	660.529	660.363		Tindelpina Shale Member		Cal. Shale	34		-4.6		-6.6								-4
		660.708	659.755	659.755	660.587	660.442		Tindelpina Shale Member		Cal. Shale	30		-4.2		-11.6								-19.5
		660.908	659.922	659.922	660.869	660.824		Tindelpina Shale Member		Cal. Shale	10.5		-6.1		-9.7								-3
		660.938	659.948	659.948	660.913	660.882		Tindelpina Shale Member		Cal. Shale	7.5		-5.5		-10.5								-1.5
		660.954	659.961	659.961	660.935	660.912		Tindelpina Shale Member		Cal. Shale	6		-6.7		-14.1								-1.5
		660.969	659.974	659.974	660.956	660.941		Tindelpina Shale Member		Cal. Shale	4.5		-3.7		-9.3								-1.5
		660.985	659.987	659.987	660.978	660.971		Tindelpina Shale Member		Cal. Shale	3		-4.9		-12.1								-1.5
		661	660	660	661	661		Tindelpina Shale Member		Cal. Shale	1.5		-5.5		-10.6
		657.904	657.401	657.401	656.625	655.09	MJ	Balcanoona		Limestone	658		3.6		-11.5								-28	3	255.804	304.715	304.715	180.99	133.991	658.066	657.537	657.537	656.853	655.399
		658.014	657.493	657.493	656.779	655.299	Mt. Jacob	Balcanoona		Limestone	630		2.8		-9.6								-5
		658.033	657.51	657.51	656.807	655.336		Balcanoona		Limestone	625		3.5		-11								-25
		658.131	657.592	657.592	656.945	655.523		Balcanoona		Limestone	600		3.1		-10.7								-30
		658.248	657.69	657.69	657.111	655.747		Balcanoona		Limestone	570		3.2		-10.4								-20
		658.344	657.77	657.77	657.246	655.929		Tapley Hill		Limestone	550		3.2		-12.3								-5	2	276.52	329.392	329.392	195.647	144.842	659.223	658.508	658.508	658.489	657.608	Implies rapid depositional rate for Tapley Hill Fm in this section.
		658.362	657.785	657.785	657.271	655.963		Tapley Hill		Cal. Shale	545		-0.9		-9.2								-17
		658.423	657.837	657.837	657.358	656.08		Tapley Hill		Cal. Shale	528		-0.6		-13.5								-28
		658.524	657.922	657.922	657.501	656.274		Tapley Hill		Cal. Shale	500		0.9		-10.8								-26
		658.618	658.001	658.001	657.634	656.453		Tapley Hill		Limestone	474		0.5		-13.4								-4
		658.633	658.013	658.013	657.654	656.481		Tapley Hill		Limestone	470		1.7		-13.4								-14
		658.684	658.055	658.055	657.726	656.578		Tapley Hill		Cal. Shale	456		1.1		-12.5								-24
		658.77	658.128	658.128	657.849	656.743		Tapley Hill		Cal. Shale	432		0.9		-13.6								-24
		658.857	658.201	658.201	657.971	656.909		Tapley Hill		Cal. Shale	408		0.3		-12.6								-8
		658.886	658.225	658.225	658.012	656.964		Tapley Hill		Cal. Shale	400		0		-13.1								-17
		658.948	658.277	658.277	658.099	657.082		Tapley Hill		Cal. Shale	383		0.2		-12.5								-33
		659.067	658.377	658.377	658.268	657.309		Tapley Hill		Cal. Shale	350		0		-10.4								-27
		659.165	658.459	658.459	658.406	657.496		Tapley Hill		Cal. Shale	323		-0.2		-12.2								-53
		659.356	658.62	658.62	658.677	657.862		Tapley Hill		Cal. Shale	270		-4		-13.5								-15
		659.41	658.666	658.666	658.753	657.965		Tapley Hill		Cal. Silt	255		-3.5		-12.5								-25
		659.501	658.741	658.741	658.881	658.138		Tapley Hill		Cal. Silt	230		-7.1		-13.3								-15
		659.555	658.787	658.787	658.958	658.241		Tapley Hill		Cal. Silt	215		-5.9		-12.5								-22
		659.635	658.854	658.854	659.07	658.393		Tapley Hill		Cal. Silt	193		-2.8		-10								-15
		659.689	658.899	658.899	659.147	658.497		Tapley Hill		Cal. Silt	178		-3.4		-11.7								-13
		659.736	658.939	658.939	659.213	658.587		Tapley Hill		Cal. Silt	165		-1.8		-11.2								-15
		659.79	658.984	658.984	659.29	658.69		Tapley Hill		Cal. Shale	150		-1.8		-12								-15
		659.844	659.03	659.03	659.367	658.794		Tapley Hill		Cal. Shale	135		-0.1		-10								-17
		659.906	659.082	659.082	659.454	658.911		Tapley Hill		Cal. Shale	118		-1.4		-9.9								-18
		659.971	659.136	659.136	659.546	659.035		Tapley Hill		Cal. Shale	100		-0.3		-11.3								-14
		660.022	659.179	659.179	659.617	659.132		Tapley Hill		Cal. Shale	86		-1.3		-11.9								-23.5
		660.107	659.25	659.25	659.737	659.294		Tapley Hill		Limestone	62.5		3.2		-11.3								-24.9
		660.166	659.3	659.3	659.821	659.408		Tindelpina Shale Member		Dol. Shale	37.6		1		-4.3								-3.5	1	45.0925	53.7143	53.7143	31.9045	23.6196	660.829	659.856	659.856	660.758	660.673
		660.244	659.365	659.365	659.931	659.556		Tindelpina Shale Member		Dolomite	34.1		0.2		-3.5								-6.1
		660.379	659.479	659.479	660.122	659.814		Tindelpina Shale Member		Dolomite	28		1		-2.5								-2.8
		660.441	659.531	659.531	660.21	659.933		Tindelpina Shale Member		Dolomite	25.2		0.5		-2.2								-13.5
		660.741	659.782	659.782	660.633	660.505		Tindelpina Shale Member		Dolomite	11.7		-1.1		-6.3								-6.7
		660.889	659.907	659.907	660.843	660.788		Tindelpina Shale Member		Dolomite	5		-1.9		-7.2								-1
		660.911	659.926	659.926	660.875	660.831		Tindelpina Shale Member		Dolomite	4		-1.5		-7.6								-0.75
		660.928	659.939	659.939	660.898	660.862		Tindelpina Shale Member		Dolomite	3.25		-1.2		-4.1								-0.25
		660.933	659.944	659.944	660.906	660.873		Tindelpina Shale Member		Dolomite	3		-0.3		-8.6								-0.2
		660.938	659.948	659.948	660.912	660.881		Tindelpina Shale Member		Dolomite	2.8		-1.1		-4.3								-0.3
		660.945	659.953	659.953	660.922	660.894		Tindelpina Shale Member		Dolomite	2.5		-1.9		-3.9								-0.25
		660.95	659.958	659.958	660.929	660.905		Tindelpina Shale Member		Dolomite	2.25		-1.1		-4.6								-0.25
		660.956	659.963	659.963	660.937	660.915		Tindelpina Shale Member		Dolomite	2		-1.1		-6.5								-0.25
		660.961	659.967	659.967	660.945	660.926		Tindelpina Shale Member		Dolomite	1.75		-2		-5.6								-0.25
		660.967	659.972	659.972	660.953	660.936		Tindelpina Shale Member		Dolomite	1.5		-2.4		-6.3								-0.05
		660.968	659.973	659.973	660.955	660.939		Tindelpina Shale Member		Dolomite	1.45		-1.1		-5.9								-0.2
		660.972	659.977	659.977	660.961	660.947		Tindelpina Shale Member		Dolomite	1.25		-1.5		-4.5								-0.25
		660.978	659.981	659.981	660.969	660.958		Tindelpina Shale Member		Dolomite	1		-1.7		-5.7								-0.25
		660.983	659.986	659.986	660.976	660.968		Tindelpina Shale Member		Dolomite	0.75		-2.9		-5.1								-0.25
		660.989	659.991	659.991	660.984	660.979		Tindelpina Shale Member		Dolomite	0.5		-3		-6.1								-0.25
		660.994	659.995	659.995	660.992	660.989		Tindelpina Shale Member		Dolomite	0.25		-3.6		-4.8								-0.25
		661	660	660	661	661		Tindelpina Shale Member		Dolomite	0		-1.8		-3.4
	This study	655.163	655.1	650	652.75	649.857	BR05-DD01	Arumbera sandston-equivalent?	LvM-024	Red carbonate/ shale	54.9	0.05		-27.5									25.4	2	73.6178	87.6939	42.97	52.0871	38.5613	659.818	659.008	657.976	659.33	658.744
		655.508	655.39	650.591	653.238	650.515		Arumbera sandston-equivalent?	LvM-025	Red carbonate/ shale	80.3	0.07		-27.6									19.8
		655.777	655.615	651.052	653.618	651.029		Arumbera sandston-equivalent?	LvM-026	Red carbonate/ shale	100.1	0.1		-27.9									21.5
		656.069	655.861	651.552	654.031	651.586		Arumbera sandston-equivalent?	LvM-027	Red carbonate/ shale	121.6	0.09		-27.9									17.3
		656.304	656.058	651.955	654.363	652.035		Arumbera sandston-equivalent?	LvM-028	Red carbonate/ shale	138.9	0.11		-28									21.1
		656.591	656.298	652.446	654.768	652.582		Aralka Fm.	LvM-029	Grey carbonate/siltstone	160	0.07		-28.8									3.7
		656.641	656.341	652.532	654.839	652.678		Aralka Fm.	LvM-030	Grey carbonate/siltstone	163.7	0.06		-28.8			45.2						13.3
		656.822	656.492	652.842	655.095	653.023		Aralka Fm.	LvM-031	Grey carbonate/siltstone	177	0.04		-28.9			42.9						2.8
		656.86	656.524	652.907	655.148	653.096		Aralka Fm.	LvM-032	Grey carbonate/siltstone	179.8	0.04		-28.7			43.1						37.1
		657.364	656.947	653.77	655.861	654.058		Aralka Fm.	LvM-033	Grey carbonate/siltstone	216.9	0.18		-28.9			51.1						23.1
		657.677	657.211	654.308	656.304	654.657		Aralka Fm.	LvM-034	Grey carbonate/siltstone	240	0.06		-28.9			41.6						20.1
		657.95	657.44	654.775	656.69	655.178		Aralka Fm.	LvM-035	Grey carbonate/siltstone	260.1	0.17		-28.5									6.7
		658.041	657.516	654.931	656.819	655.352		Aralka Fm.	LvM-036	Grey carbonate/siltstone	266.8	0.18		-28.8			44.2						13.6
		658.226	657.671	655.248	657.08	655.704		Aralka Fm.	LvM-037	Grey carbonate/siltstone	280.4	0.12		-29.4			36						29
		658.62	658.002	655.923	657.636	656.456		Aralka Fm.	LvM-038	Grey carbonate/siltstone	309.4	0.15		-29.2			20.8						13.9
		658.809	658.161	656.246	657.903	656.817		Aralka Fm.	LvM-039	Grey carbonate/siltstone	323.3	0.16		-29.8			16.3						20.3
		659.085	658.392	656.719	658.293	657.343		Aralka Fm.	LvM-040	Grey carbonate/siltstone	343.6	0.19		-28.3			8.1						9.5
		659.214	658.5	656.94	658.475	657.59		Aralka Fm.	LvM-041	Grey carbonate/siltstone	353.1	0.25		-29.2			31.6						9.7
		659.346	658.611	657.165	658.662	657.841		Aralka Fm.	LvM-042	Grey carbonate/siltstone	362.8	0.15		-28.5									8.8
		659.465	658.711	657.37	658.831	658.07		Aralka Fm.	LvM-043	Grey carbonate/siltstone	371.6	0.12		-29.3			35						13.7
		659.651	658.868	657.689	659.094	658.425		Aralka Fm.	LvM-044	Grey carbonate/siltstone	385.3	0.25		-31.8			6.1						8.1
		659.761	658.96	657.878	659.249	658.635		Aralka Fm.	LvM-045	Grey carbonate/siltstone	393.4	0.14		-28.2			1.8						2.8
		659.799	658.992	657.943	659.303	658.707		Aralka Fm.	LvM-046	Grey carbonate/siltstone	396.2	0.14		-28.5			5.4						14
		659.989	659.152	658.269	659.572	659.071		Aralka Fm.	LvM-047	Grey carbonate/siltstone	410.2	0.14		-28.8			35.7						4.2
		660.046	659.199	658.366	659.652	659.179		Aralka Fm.	LvM-048	Grey carbonate/siltstone	414.4	0.18		-29.7			19.7						6.5
		660.135	659.274	658.518	659.777	659.348		Aralka Fm.	LvM-049	Grey carbonate/siltstone	420.9	0.1		-29.3			10.8						10.2
		660.273	659.39	658.755	659.973	659.613		Aralka Fm.	LvM-050	Dark grey carbonate/siltstone	431.1	0.14		-28.4									9.6
		660.404	659.499	658.978	660.157	659.861		Aralka Fm.	LvM-051	Dark grey carbonate/siltstone	440.7	0.1		-28.4			11.1						0.7
		660.413	659.507	658.995	660.171	659.88		Aralka Fm.	LvM-052	Dark grey carbonate/siltstone	441.4	0.15		-28.8			10.7						1.4
		660.432	659.523	659.027	660.197	659.916		Aralka Fm.	LvM-053	Dark grey carbonate/siltstone	442.8	0.18		-31			34.8						1.2
		660.449	659.537	659.055	660.221	659.947		Aralka Fm.	LvM-054	Dark grey carbonate/siltstone	444	0.1		-28.9			18.3						1.2
		660.465	659.551	659.083	660.244	659.978		Aralka Fm.	LvM-055	Dark grey carbonate/siltstone	445.2	0.21		-30.7			28.5						1.2
		660.481	659.564	659.111	660.267	660.009		Aralka Fm.	LvM-056	Dark grey carbonate/siltstone	446.4	0.24		-30.8			25.5						0.6
		660.489	659.571	659.125	660.278	660.025		Aralka Fm.	LvM-057	Dark grey carbonate/siltstone	447	0.08		-30.5			33.3						1
		660.503	659.583	659.148	660.297	660.051		Aralka Fm.	LvM-058	Dark grey carbonate/siltstone	448	0.35		-32.1			19.6						0.9
		660.515	659.593	659.169	660.315	660.074		Aralka Fm.	LvM-059	Dark grey carbonate/siltstone	448.9	0.29		-31.8			20.6						0.5
		660.522	659.599	659.181	660.324	660.087		Aralka Fm.	LvM-060	Dark grey carbonate/siltstone	449.4	0.09		-29.6			39.3						2
		660.549	659.621	659.227	660.363	660.139		Aralka Fm.	LvM-061	Dark grey carbonate/siltstone	451.4	0.16		-29.6			8						0.8
		660.56	659.631	659.246	660.378	660.16		Aralka Fm.	LvM-062	Dark grey carbonate/siltstone	452.2	0.14		-29.3			22.7						0.8
		660.571	659.64	659.265	660.393	660.18		Aralka Fm.	LvM-063	Dark grey carbonate/siltstone	453	0.15		-29.4			26.7						1
		660.584	659.651	659.288	660.413	660.206		Aralka Fm.	LvM-064	Dark grey carbonate/siltstone	454			-29.6			43.3						1
		660.598	659.662	659.311	660.432	660.232		Aralka Fm.	LvM-065	Dark grey carbonate/siltstone	455	0.24		-31.1			32.4						1.3
		660.616	659.677	659.341	660.457	660.266		Aralka Fm.	LvM-066	Dark grey carbonate/siltstone	456.3	0.22		-31			24.4						0.9
		660.628	659.688	659.362	660.474	660.289		Aralka Fm.	LvM-067	Dark grey carbonate/siltstone	457.2	0.18		-29.8			23.1						1
		660.641	659.699	659.386	660.493	660.315		Aralka Fm.	LvM-068	Dark grey carbonate/siltstone	458.2	0.23		-31.5			19.4						1
		660.655	659.71	659.409	660.512	660.341		Aralka Fm.	LvM-069	Dark grey carbonate/siltstone	459.2	0.26		-32.1			18.8						1.1
		660.67	659.723	659.434	660.533	660.37		Aralka Fm.	LvM-070	Dark grey carbonate/siltstone	460.3	0.28		-32.8			21.9						0.7
		660.679	659.731	659.451	660.547	660.388		Aralka Fm.	LvM-071	Dark grey carbonate/siltstone	461	0.08		-28.5			-13.1						0.8
		660.69	659.74	659.469	660.562	660.409		Aralka Fm.	LvM-072	Dark grey carbonate/siltstone	461.8	0.15		-29			7.9						1.6
		660.712	659.758	659.507	660.593	660.45		Aralka Fm.	LvM-073	Dark grey carbonate/siltstone	463.4	0.1		-28.6									1
		660.726	659.77	659.53	660.612	660.476		Aralka Fm.	LvM-074	Dark grey carbonate/siltstone	464.4	0.16		-29.9			15.5						1.7
		660.749	659.789	659.569	660.645	660.52		Aralka Fm.	LvM-075	Dark grey carbonate/siltstone	466.1	0.1		-29.5			13.5						0.9
		660.761	659.799	659.59	660.662	660.543		Aralka Fm.	LvM-076	Dark grey carbonate/siltstone	467	0.28		-32.6			29						1.1
		660.776	659.812	659.616	660.683	660.572		Aralka Fm.	LvM-077	Dark grey carbonate/siltstone	468.1	0.15		-30.7			52.7						1
		660.789	659.823	659.639	660.702	660.598		Aralka Fm.	LvM-078	Dark grey carbonate/siltstone	469.1	0.35		-33.5			17.5						1
		660.803	659.835	659.663	660.722	660.624		Aralka Fm.	LvM-079	Dark grey carbonate/siltstone	470.1	0.05		-31.1			16.8						0.9
		660.815	659.845	659.684	660.739	660.647		Aralka Fm.	LvM-080	Dark grey carbonate/siltstone	471	0.27		-35.4			28.9						1.2
		660.832	659.859	659.711	660.762	660.678		Aralka Fm.	LvM-081	Dark grey carbonate/siltstone	472.2	0.28		-36.4			15						0.9
		660.844	659.869	659.732	660.779	660.702		Aralka Fm.	LvM-082	Dark grey carbonate/siltstone	473.1	0.04		-31.7			20						1
		660.857	659.88	659.756	660.798	660.728		Aralka Fm.	LvM-083	Dark grey carbonate/siltstone	474.1	0.46		-33.5			22.1						0.9
		660.87	659.891	659.777	660.816	660.751		Aralka Fm.	LvM-084	Dark grey carbonate/siltstone	475	0.38		-34.4			21.2						1
		660.883	659.902	659.8	660.835	660.777		Aralka Fm.	LvM-085	Dark grey carbonate/siltstone	476	0.42		-33.6			19.3						0.7
		660.893	659.91	659.816	660.848	660.795		Aralka Fm.	LvM-086	Dark grey carbonate/siltstone	476.7	0.38		-34.1			20.4						0.9
		660.905	659.92	659.837	660.866	660.818		Aralka Fm.	LvM-087	Dark grey carbonate/siltstone	477.6	0.42		-34			21.7						0.4
		660.91	659.925	659.846	660.873	660.829		Aralka Fm.	LvM-088	Dark grey carbonate/siltstone	478	0.4		-33.8			22.1						1.2
		660.927	659.938	659.874	660.896	660.86		Aralka Fm.	LvM-089	Dark grey carbonate/siltstone	479.2	0.35		-34.8			21.7						0.8
		660.938	659.948	659.893	660.912	660.881		Aralka Fm.	LvM-090	Dark grey carbonate/siltstone	480	0.37		-34.5			21.9						0.7
		660.947	659.956	659.909	660.925	660.899		Aralka Fm.	LvM-091	Dark grey carbonate/siltstone	480.7	0.36		-34.6			20						0.5
		660.954	659.961	659.921	660.935	660.912		Aralka Fm.	LvM-092	Dark grey carbonate/siltstone	481.2	0.3		-35.2			22.7						0.4
		660.959	659.966	659.93	660.942	660.922		Aralka Fm.	LvM-093	Dark grey carbonate/siltstone	481.6	0.25		-35.6			23.3						0.3
		660.963	659.969	659.937	660.948	660.93		Aralka Fm.	LvM-094	Dark grey carbonate/siltstone	481.9	0.17		-36.5			29.4						0.4
		660.969	659.974	659.946	660.956	660.94		Aralka Fm.	LvM-095	Dark grey carbonate/siltstone	482.3	0.64		-37.5			18						0.4
		660.974	659.978	659.956	660.964	660.951		Aralka Fm.	LvM-096	Dark grey carbonate/siltstone	482.7	0.37		-39.8			10.9						0.6
		660.982	659.985	659.97	660.975	660.966		Aralka Fm.	LvM-097	Dark grey carbonate/siltstone	483.3	0.13		-33.5			20.5						0.3
		660.986	659.989	659.977	660.981	660.974		Aralka Fm.	LvM-098	Dark grey carbonate/siltstone	483.6						38.1						0.5
		660.993	659.994	659.988	660.99	660.987		Aralka Fm.	LvM-099	Dark grey carbonate/siltstone	484.1	0.07		-32.9			5.4						0.5
		661	660	660	661	661		Aralka Fm.	LvM-100	Dark grey carbonate/siltstone	484.6	0.08		-30.5			3.9						0.5
		661.119	660.1	660.1	661.168	661.227		Areyonga Fm.	LvM-101	Dark grey carbonate/siltstone	485.1	0.07		-29.9			-0.3						0.6	1	82.3411	98.0851	98.0851	58.2591	43.1306	661.279	660.234	660.234	661.394	661.532
		661.126	660.106	660.106	661.179	661.241		Areyonga Fm.	LvM-102	Dark grey carbonate/siltstone	485.7	0.07		-29.7			-0.2						0.4
		661.131	660.11	660.11	661.186	661.251		Areyonga Fm.	LvM-103	Dark grey carbonate/siltstone	486.1	0.06		-29.1			0.2						1.2
		661.146	660.122	660.122	661.206	661.278		Areyonga Fm.	LvM-104	Dark red carbonate/siltstone	487.3	0.06		-29.1			-0.9						0.8
		661.156	660.131	660.131	661.22	661.297		Areyonga Fm.	LvM-105	Dark red/grey carbonate/siltstone	488.1	0.06		-28.9									0.5
		661.162	660.136	660.136	661.228	661.308		Areyonga Fm.	LvM-106	Dark red/grey carbonate/siltstone	488.6	0.07		-28.9			-4.1						0.3
		661.165	660.139	660.139	661.234	661.315		Areyonga Fm.	LvM-107	Dark red/grey carbonate/siltstone	488.9	0.07		-28.9			-3.3						0.1
		661.166	660.14	660.14	661.235	661.318		Areyonga Fm.	LvM-108	light grey carbonate/siltstone	489	0.07		-29.2			32						1.1
		661.18	660.151	660.151	661.254	661.343		Areyonga Fm.	LvM-109	Diamictite	490.1	0.07		-28.9									1
		661.192	660.161	660.161	661.271	661.366		Areyonga Fm.	LvM-110	Diamictite	491.1	0.07		-28.9			4.7						0.9
		661.203	660.17	660.17	661.287	661.387		Areyonga Fm.	LvM-111	Diamictite	492	0.07		-28.8									0.8
		661.213	660.179	660.179	661.301	661.406		Areyonga Fm.	LvM-112	Diamictite	492.8	0.07		-28.7									2.2
		661.239	660.201	660.201	661.338	661.457		Areyonga Fm.	LvM-113	Diamictite	495	0.04		-27.8									3.6
		661.283	660.238	660.238	661.4	661.54		Areyonga Fm.	LvM-114	Diamictite	498.6	0.04		-25.3									5.8
		661.354	660.297	660.297	661.5	661.675		Areyonga Fm.	LvM-115	Diamictite	504.4	0.04		-27.1									4.9
		661.413	660.347	660.347	661.584	661.788		Areyonga Fm.	LvM-116	Diamictite	509.3	0.04		-27.4									5
		661.474	660.398	660.398	661.67	661.904		Areyonga Fm.	LvM-117	Diamictite	514.3	0.05		-28									6.8
		661.556	660.467	660.467	661.786	662.062		Areyonga Fm.	LvM-118	Diamictite	521.1	0.04		-28.3									4.9
		661.616	660.517	660.517	661.87	662.176		Areyonga Fm.	LvM-119	Diamictite	526	0.04		-28.2									5.2
		661.679	660.57	660.57	661.96	662.296		Areyonga Fm.	LvM-120	Diamictite	531.2	0.04		-28.4			-6.2
	This study	660.603	659.667	659.667	660.439	660.242	Wallara-1	Aralka	LvM122	Dark grey siltstone/dolomite	1289.7	0.259013					25.35							2	42.8484	51.0412	51.0412	30.3167	22.4442	660.845	659.87	659.87	660.781	660.704
		660.638	659.696	659.696	660.488	660.308		Aralka	LvM123	Dark grey siltstone/dolomite	1291.2	0.699423					24.86
		660.689	659.739	659.739	660.561	660.406		Aralka	LvM124	Dark grey siltstone/dolomite	1293.4	0.746907					24.91
		660.731	659.774	659.774	660.62	660.487		Aralka	LvM125	Dark grey siltstone/dolomite	1295.2	0.242401					26.43
		660.782	659.817	659.817	660.693	660.585		Aralka	LvM126	Dark grey siltstone/dolomite	1297.4	0.814858					23.69
		660.806	659.837	659.837	660.726	660.629		Aralka	LvM127	Dark grey siltstone/dolomite	1298.4	0.352422					25.14
		660.822	659.851	659.851	660.749	660.66		Aralka	LvM128	Dark grey siltstone/dolomite	1299.1	0.552597					22.43
		660.869	659.89	659.89	660.815	660.749		Aralka	LvM129	Dark grey siltstone/dolomite	1301.1	0.785468					24.24
		660.92	659.933	659.933	660.887	660.848		Aralka	LvM130	Dark grey siltstone/dolomite	1303.3	0.641276
		660.941	659.951	659.951	660.917	660.888		Aralka	LvM131	Dark grey siltstone/dolomite	1304.2	0.803134					24.36
		660.955	659.962	659.962	660.937	660.914		Aralka	LvM132	Dark grey siltstone/dolomite	1304.8	0.925501					26.47
		660.967	659.972	659.972	660.953	660.937		Aralka	LvM133	Dark grey siltstone/dolomite	1305.3	0.691991					17.82
		660.979	659.982	659.982	660.97	660.959		Aralka	LvM134	Dark grey siltstone/dolomite	1305.8	0.122987					46.22
		660.986	659.988	659.988	660.98	660.972		Aralka	LvM135	Dark grey siltstone/dolomite	1306.1	0.112036					54.19
		660.99	659.992	659.992	660.986	660.981		Aralka	LvM136	Dark grey siltstone/dolomite	1306.3	0.13102					29.04
		661	660	660	661	661		Areyonga diamictite	LvM137	Diamictite	1306.8						23.06							1	27.2266	32.4324	32.4324	19.2637	14.2614	661.187	660.157	660.157	661.264	661.356
		661.119	660.1	660.1	661.168	661.227		Areyonga diamictite	LvM138	Diamictite	1310						40.52
		661.441	660.37	660.37	661.623	661.841		Areyonga diamictite	LvM139	Diamictite	1318.8						-10.38
	This study	655.557	655.431	655.431	653.307	650.609	SCYW-79-1A	Tapley Hill	1108619	siltstone	1189.8						56.9191							2	33.6602	40.0962	40.0962	23.8158	17.6313	657.877	657.378	657.378	656.586	655.038
		655.744	655.588	655.588	653.572	650.966		Tapley Hill	1108620	siltstone	1196.1						32.3732
		655.946	655.758	655.758	653.858	651.352		Tapley Hill	1108621	siltstone	1202.9						34.0314
		656.101	655.887	655.887	654.076	651.647		Tapley Hill	1108622	siltstone	1208.1						45.7621
		656.361	656.106	656.106	654.443	652.143		Tapley Hill	1108623	siltstone	1216.85						41.0173
		656.567	656.279	656.279	654.735	652.538		Tapley Hill	1108624	siltstone	1223.8						34.8699
		656.659	656.356	656.356	654.865	652.713		Tapley Hill	1108625	siltstone	1226.9						16.7143
		657.004	656.645	656.645	655.352	653.371		Tapley Hill	1108626	siltstone	1238.5						32.5165
		657.172	656.786	656.786	655.59	653.692		Tapley Hill	1108627	siltstone	1244.15						35.7862
		657.224	656.83	656.83	655.663	653.791		Tapley Hill	1108628	siltstone	1245.9						27.4002
		657.577	657.127	657.127	656.163	654.466		Tapley Hill	1108629	siltstone	1257.8						35.0066
		657.774	657.291	657.291	656.44	654.84		Tapley Hill	1108630	siltstone	1264.4						38.6409
		657.913	657.409	657.409	656.637	655.107		Tapley Hill	1108631	siltstone	1269.1						35.8591
		658.145	657.603	657.603	656.965	655.549		Tapley Hill	1108632	siltstone	1276.9						34.1199
		658.451	657.86	657.86	657.397	656.133		Tapley Hill	1108633	siltstone	1287.2						37.5875
		658.656	658.032	658.032	657.687	656.525		Tapley Hill	1108634	siltstone	1294.1						60.0593
		658.757	658.117	658.117	657.83	656.718		Tapley Hill	1108635	siltstone	1297.5						34.9896
		659.061	658.373	658.373	658.26	657.299		Tapley Hill	1108636	siltstone	1307.75						33.8259
		659.208	658.496	658.496	658.468	657.58		Tapley Hill	1108637	siltstone	1312.7						36.1437
		659.33	658.598	658.598	658.64	657.812		Tapley Hill	1108638	siltstone	1316.8						39.7531
		659.672	658.885	658.885	659.123	658.464		Tapley Hill	1108639	siltstone	1328.3						27.2896
		659.803	658.995	658.995	659.308	658.714		Tapley Hill	1108640	siltstone	1332.7						31.2497
		660.07	659.219	659.219	659.686	659.224		Tapley Hill	1108641	siltstone	1341.7						28.2104
		660.296	659.409	659.409	660.005	659.656		Tapley Hill	1108642	siltstone	1349.3						39.0781
		660.516	659.593	659.593	660.315	660.075		Tapley Hill	1108643	shale	1356.7						24.2185							1	33.6602	40.0962	40.0962	23.8158	17.6313	660.761	659.8	659.8	660.663	660.544
		660.569	659.638	659.638	660.391	660.177		Tapley Hill	1108644	shale	1358.5						26.3747
		660.587	659.653	659.653	660.416	660.211		Tapley Hill	1108645	shale	1359.1						25.6519
		660.643	659.701	659.701	660.496	660.319		Tapley Hill	1108646	shale	1361						28.5235
		660.703	659.751	659.751	660.58	660.433		Tapley Hill	1108647	shale	1363						22.8023
		660.736	659.778	659.778	660.626	660.495		Tapley Hill	1108648	shale	1364.1						23.4567
		660.747	659.788	659.788	660.643	660.518		Tapley Hill	1108649	shale	1364.5						26.4181
		660.814	659.844	659.844	660.737	660.645		Tapley Hill	1108650	shale	1366.75						24.6491
		660.837	659.863	659.863	660.769	660.688		Tapley Hill	1108651	shale	1367.5						27.5473
		660.887	659.905	659.905	660.84	660.784		Tapley Hill	1108652	shale	1369.2						34.1121
		660.943	659.953	659.953	660.92	660.892		Tapley Hill	1108653	shale	1371.1						24.2292
		660.952	659.96	659.96	660.933	660.909		Tapley Hill	1108654	shale	1371.4						21.0292
		660.964	659.97	659.97	660.949	660.932		Tapley Hill	1108655	shale	1371.8						21.5935
	Ahm et al. (ref. 23)	650.66	650.66	650.66	646.386	641.26	N424 (Mooloo)	Trezona	158.2	stromatolite	158.2		-8.21859		-11.8775									1	504.909	504.909	504.909	357.24	264.472	650.309	650.309	650.309	645.889	640.589
		650.659	650.659	650.659	646.384	641.257		Trezona	158.8	stromatolite	158.8		-8.44312		-13.6043
		650.639	650.639	650.639	646.356	641.219		Trezona	169.0	intraclast breccia	169		-8.4702		-13.0991
		650.606	650.606	650.606	646.309	641.156		Trezona	185.5	intraclast breccia	185.5		-8.0146		-13.7239
		650.55	650.55	650.55	646.23	641.049		Trezona	213.8	ribbons	213.8		-8.09028		-13.7597	0.708028
		650.514	650.514	650.514	646.18	640.981		Trezona	231.8	grainstone	231.8		-8.65416		-13.2255
		650.512	650.512	650.512	646.176	640.977		Trezona	233.0	grainstone	233		-8.69195		-13.4332
		650.491	650.491	650.491	646.148	640.938		Trezona	243.3	packstone	243.3		-8.32846		-13.4458
		650.49	650.49	650.49	646.145	640.935		Trezona	244.1	packstone	244.1		-7.98928		-12.8701
		650.489	650.489	650.489	646.144	640.933		Trezona	244.6	packstone	244.6		-7.9266		-12.8544
		650.474	650.474	650.474	646.123	640.904		Trezona	252.2	packstone	252.2		-8.13807		-13.1136	0.707691
		650.427	650.427	650.427	646.056	640.815		Trezona	275.9	packstone	275.9		-8.70732		-13.7823	0.70822
		650.41	650.41	650.41	646.033	640.783		Trezona	284.3	grainstone	284.3		-8.9693		-12.4054
		650.389	650.389	650.389	646.003	640.743		Trezona	294.9	stromatolite	294.9		-8.69216		-12.576
		650.386	650.386	650.386	645.998	640.736		Trezona	296.6	intraclast breccia	296.6		-8.05045		-12.4465	0.707502
		650.382	650.382	650.382	645.993	640.729		Trezona	298.4	grainstone	298.4		-7.86653		-12.4634
		650.38	650.38	650.38	645.99	640.725		Trezona	299.6	grainstone	299.6		-8.02574		-9.9798	0.707151
		650.373	650.373	650.373	645.98	640.711		Trezona	303.3	stromatolite	303.3		-7.85224		-11.4579	0.707192
		650.369	650.369	650.369	645.975	640.704		Trezona	305.1	stromatolite	305.1		-8.13637		-11.8663
		650.364	650.364	650.364	645.968	640.695		Trezona	307.6	packstone	307.6		-7.52218		-11.3684	0.707463
		650.349	650.349	650.349	645.946	640.665		Trezona	315.4	packstone	315.4		-7.46179		-11.2117	0.707177
		650.344	650.344	650.344	645.94	640.657		Trezona	317.6	grainstone	317.6		-7.60931		-11.5186
		650.33	650.33	650.33	645.92	640.63		Trezona	324.8	stromatolite	324.8		-7.27275		-10.6671
		650.323	650.323	650.323	645.909	640.616		Trezona	328.4	ribbons	328.4		-6.8059		-10.0717
		650.322	650.322	650.322	645.908	640.614		Trezona	329	stromatolite	329		-7.52488		-11.414
		650.319	650.319	650.319	645.904	640.609		Trezona	330.3	stromatolite	330.3		-7.27853		-10.837
		650.316	650.316	650.316	645.9	640.603		Trezona	331.9	microbialite	331.9		-7.24344		-10.9806
		650.315	650.315	650.315	645.898	640.601		Trezona	332.4	stromatolite	332.4		-7.31409		-11.9519
		650.311	650.311	650.311	645.892	640.593		Trezona	334.6	stromatolite	334.6		-7.2301		-10.571	0.707498
		650.306	650.306	650.306	645.886	640.584		Trezona	336.8	stromatolite	336.8		-7.11875		-10.9366	0.707334
		650.299	650.299	650.299	645.876	640.57		Trezona	340.5	ribbons	340.5		-6.93202		-11.0531	0.707216
		650.298	650.298	650.298	645.874	640.568		Trezona	341.2	ribbons	341.2		-6.79015		-10.9996
		650.292	650.292	650.292	645.866	640.557		Trezona	343.9	grainstone	343.9		-7.05003		-10.9415
		650.271	650.271	650.271	645.836	640.517		Trezona	354.6	stromatolite	354.6		-6.53954		-10.6896	0.707251
		650.265	650.265	650.265	645.828	640.506		Trezona	357.6	microbialite	357.6		-6.2905		-10.7426
		650.258	650.258	650.258	645.818	640.493		Trezona	361	ribbons	361		-6.775		-10.81
		650.249	650.249	650.249	645.804	640.474		Trezona	365.9	ribbons	365.9		-5.88149		-11.136	0.707357
		650.236	650.236	650.236	645.787	640.45		Trezona	372.3	stromatolite	372.3		-5.96253		-11.78
		650.228	650.228	650.228	645.775	640.434		Trezona	376.5	microbialite	376.5		-6.05685		-11.538
		650.221	650.221	650.221	645.765	640.421		Trezona	380.0	grainstone	380		-5.28876		-9.4421
		650.209	650.209	650.209	645.748	640.398		Trezona	386.0	microbialite	386		-5.40966		-11.6728
		650.207	650.207	650.207	645.746	640.395		Trezona	386.8	microbialite	386.8		-5.17248		-11.7598
		650.198	650.198	650.198	645.733	640.378		Trezona	391.3	microbialite	391.3		-4.82094		-11.9702	0.707485
		650.198	650.198	650.198	645.732	640.377		Trezona	391.7	stromatolite	391.7		-5.18888		-12.2174
		650.185	650.185	650.185	645.715	640.353		Trezona	398.0	grainstone	398		-4.93529		-11.56
		650.174	650.174	650.174	645.699	640.332		Trezona	403.4	grainstone	403.4		-4.67286		-11.6287
		650.171	650.171	650.171	645.694	640.325		Trezona	405.3	grainstone	405.3		-4.05062		-10.2375	0.708427
		650.163	650.163	650.163	645.684	640.312		Trezona	408.9	stromatolite	408.9		-4.28319		-11.8497	0.707535
		650.161	650.161	650.161	645.68	640.306		Trezona	410.3	stromatolite	410.3		-4.3182		-11.9833
		650.153	650.153	650.153	645.67	640.292		Trezona	414.0	stromatolite	414		-4.0946		-11.8498
		650.148	650.148	650.148	645.663	640.283		Trezona	416.6	stromatolite	416.6		-4.1691		-11.788
		650.146	650.146	650.146	645.66	640.279		Trezona	417.6	stromatolite	417.6		-4.21346		-11.8253
		650.145	650.145	650.145	645.658	640.276		Trezona	418.4	stromatolite	418.4		-4.22452		-11.9682
		650.138	650.138	650.138	645.648	640.263		Trezona	421.8	stromatolite	421.8		-4.19371		-11.9911
		650.128	650.128	650.128	645.634	640.244		Trezona	426.7	stromatolite	426.7		-4.07243		-11.4295
		650.125	650.125	650.125	645.63	640.239		Trezona	428.2	grainstone	428.2		-3.47		-10.36
		650.121	650.121	650.121	645.624	640.23		Trezona	430.4	grainstone	430.4		-3.94		-13.55
		650.119	650.119	650.119	645.621	640.227		Trezona	431.4	stromatolite	431.4		-3.12009		-11.7611
		650.104	650.104	650.104	645.6	640.198		Trezona	439.0	stromatolite	439		-2.10712		-13.7803
		650.11	650.11	650.11	645.609	640.21		Trezona	435.9	stromatolite	435.9		-2.79105		-13.7494
		653.68	653.68	653.68	650.654	647.025	C230 (Mooloo)	Etina	562.0	grainstone	562	1.3	6.70334		-12.7579									1	51.784	51.784	51.784	36.639	27.1245	652.724	652.724	652.724	649.303	645.2
		653.655	653.655	653.655	650.619	646.977		Etina	563.3	intraclast breccia	563.3	0.8	8.40786		-13.4277	0.708561
		653.639	653.639	653.639	650.597	646.948		Etina	564.1	stromatolite	564.1	1
		653.62	653.62	653.62	650.57	646.911		Etina	565.1	stromatolite	565.1	0.7	8.15427		-12.6217
		653.607	653.607	653.607	650.55	646.885		Etina	565.8	stromatolite	565.8	0.4	8.47052		-12.95
		653.599	653.599	653.599	650.54	646.87		Etina	566.2	stromatolite	566.2	1	8.62963		-12.6725
		653.58	653.58	653.58	650.512	646.833		Etina	567.2	stromatolite	567.2	1	8.05781		-12.5993
		653.56	653.56	653.56	650.485	646.797		Etina	568.2	stromatolite	568.2	1	8.46355		-13.1807
		653.541	653.541	653.541	650.458	646.76		Etina	569.2	stromatolite	569.2	1	8.09461		-13.201
		653.522	653.522	653.522	650.43	646.723		Etina	570.2	stromatolite	570.2	57.1	7.13196		-14.1625	0.70973
		652.419	652.419	652.419	648.872	644.618		Etina	627.3	ribbons	627.3	13.1
		652.166	652.166	652.166	648.514	644.135		Etina	640.4	stromatolite	640.4	1	6.85848		-13.1268
		652.147	652.147	652.147	648.487	644.098		Etina	641.4	stromatolite	641.4	0.9	6.59296		-13.2793
		652.129	652.129	652.129	648.463	644.065		Etina	642.3	microbialite	642.3	24.7	6.48854		-12.2416
		651.652	651.652	651.652	647.788	643.154		Etina	667	grainstone	667	1.2	6.73914		-13.2041
		651.629	651.629	651.629	647.756	643.11		Etina	668.2	stromatolite	668.2	0.5	8.30742		-13.3372
		651.62	651.62	651.62	647.742	643.091		Etina	668.7	intraclast breccia	668.7	1.1	6.12257		-11.4132
		651.598	651.598	651.598	647.712	643.051		Etina	669.8	grainstone	669.8	1.4	7.38953		-15.2399
		651.571	651.571	651.571	647.674	642.999		Etina	671.2	stromatolite	671.2	1.1	7.8619		-13.5507
		651.55	651.55	651.55	647.644	642.959		Etina	672.3	stromatolite	672.3		7.4298		-13.1644
Laurentia	Macdonald et al. (ref. 170)	650.66	650.66	650.66	646.386	641.26	Goz A	Keele	F848		19.5		-9.868										0.5	1	25.0364	25.0364	25.0364	17.7141	13.1142	650.514	650.514	650.514	646.179	640.98
		650.64	650.64	650.64	646.358	641.222	Goz A	Keele	F848		20		-5.58										4
		650.48	650.48	650.48	646.132	640.917	Goz A	Keele	F848		24		-8.054										0.5
		650.46	650.46	650.46	646.104	640.878	Goz A	Keele	F848		24.5		-4.941										0.5
		650.44	650.44	650.44	646.075	640.84	Goz A	Keele	F848		25		-5.704										1
		650.4	650.4	650.4	646.019	640.764	Goz A	Keele	F848		26		-6.367
	Halverson et al. (ref. 6)	652	652	652	648.28	643.818		Keele	P10H.3		1		9.5		-4	0.70718														652	652	652	648.28	643.818
	Macdonald et al. (ref. 10)	651.05	651.05	651.05	646.937	642.004	GozCreek	Keele	F1427		0.1		-1.89		-9.83								0.9	1	132.222	132.222	132.222	93.5517	69.2585	650.982	650.982	650.982	646.841	641.874
		651.039	651.039	651.039	646.922	641.984	GozCreek	Keele	F1427		1		-1.87		-9.66								1
		651.028	651.028	651.028	646.906	641.962	GozCreek	Keele	F1427		2		-2.09		-10.07								1
		651.016	651.016	651.016	646.889	641.939	GozCreek	Keele	F1427		3		-2.34		-9.91								3
		650.981	650.981	650.981	646.839	641.872	GozCreek	Keele	F1427		6		-2.23		-9.72								1
		650.969	650.969	650.969	646.822	641.849	GozCreek	Keele	F1427		7		-2.16		-8.93								1
		650.957	650.957	650.957	646.806	641.827	GozCreek	Keele	F1427		8		-2.18		-9.39								1
		650.945	650.945	650.945	646.789	641.805	GozCreek	Keele	F1427		9		-1.95		-11.35								1
		650.934	650.934	650.934	646.773	641.782	GozCreek	Keele	F1427		10		-2.06		-8.78								1
		650.922	650.922	650.922	646.756	641.76	GozCreek	Keele	F1427		11		-2		-9.2								1
		650.96	650.96	650.96	646.81	641.832	GozCreek	Keele	F1427		12		-2.48		-10.81
		659.904	659.08	659.08	659.451	658.908	GozCreek	Twitya	A1414		10.3		3.88		-12.36								1	1	20.5784	24.5131	24.5131	14.5599	10.779	659.573	658.802	658.802	658.983	658.276
		659.855	659.039	659.039	659.382	658.815	GozCreek	Twitya	A1414		11.3		3.89		-12.86								1.8
		659.768	658.966	658.966	659.259	658.648	GozCreek	Twitya	A1414		13.1		2.6		-12.29								0.5
		659.744	658.945	658.945	659.224	658.602	GozCreek	Twitya	A1414		13.6		5.09		-12.55								2.7
		659.613	658.835	658.835	659.039	658.351	GozCreek	Twitya	A1414		16.3		3.83		-12.51								3
		659.467	658.713	658.713	658.833	658.073	GozCreek	Twitya	A1414		19.3		4.04		-12.84								2.3
		659.355	658.619	658.619	658.675	657.859	GozCreek	Twitya	A1414		21.6		3.35		-12.03								9.8
		658.879	658.219	658.219	658.002	656.95	GozCreek	Twitya	A1414		31.4		5.5		-13.12
		654.853	654.84	654.84	652.313	649.265	GozCreek	Twitya	F1426		13		5.73		-12.08								0.3	1	2.17107	2.58618	2.58618	1.5361	1.13721	656.069	655.861	655.861	654.031	651.587
		654.992	654.956	654.956	652.508	649.529	GozCreek	Twitya	F1426		13.3		3.69		-12.01								0.2
		655.084	655.033	655.033	652.638	649.705	GozCreek	Twitya	F1426		13.5		5.67		-12.25								0.2
		655.176	655.111	655.111	652.768	649.881	GozCreek	Twitya	F1426		13.7		8.01		-12.34								0.5
		655.406	655.304	655.304	653.094	650.321	GozCreek	Twitya	F1426		14.2		5.98		-12.33								0.3
		655.544	655.42	655.42	653.289	650.584	GozCreek	Twitya	F1426		14.5		5.4		-12.89								2
		656.465	656.193	656.193	654.591	652.343	GozCreek	Twitya	F1426		16.5		5.35		-11.94								1.2
		657.018	656.657	656.657	655.372	653.398	GozCreek	Twitya	F1426		17.7		5.38		-12.56								1.8
		657.847	657.353	657.353	656.544	654.981	GozCreek	Twitya	F1426		19.5		6.24		-12.85								1
		658.308	657.74	657.74	657.195	655.86	GozCreek	Twitya	F1426		20.5		6.15		-13.11
	Section information in Sperling et al. (ref. 177)	650.45	650.45	650.45	646.089	640.859	GozCreek	Durkan	W8	Stratigraphically higher than 408 - 842m	0.5		-6.92		-6.44								2	2	218.866	218.866	218.866	154.855	114.643	650.321	650.321	650.321	645.906	640.612
		650.441	650.441	650.441	646.076	640.841	GozCreek	Durkan	W8		2.5		-5.94		-8.9								1.5
		650.434	650.434	650.434	646.066	640.828	GozCreek	Durkan	W8		4		-6.35		-10.9								4
		650.416	650.416	650.416	646.041	640.793	GozCreek	Durkan	W8		8		-6.12		-11.41								1.9
		650.407	650.407	650.407	646.028	640.777	GozCreek	Durkan	W8		9.9		-5.77		-10.94								2.1
		650.397	650.397	650.397	646.015	640.758	GozCreek	Durkan	W8		12		-5.08		-9.33								1.5
		650.391	650.391	650.391	646.005	640.745	GozCreek	Durkan	W8		13.5		-5.68		-9.74								2.5
		650.379	650.379	650.379	645.989	640.724	GozCreek	Durkan	W8		16		-5.17		-6.65								3
		650.365	650.365	650.365	645.97	640.697	GozCreek	Durkan	W8		19		-4.41		-8.91								2
		650.356	650.356	650.356	645.957	640.68	GozCreek	Durkan	W8		21		-5.34		-9.14								3
		650.343	650.343	650.343	645.937	640.654	GozCreek	Durkan	W8		24		-5.96		-8.91								2.5
		650.331	650.331	650.331	645.921	640.632	GozCreek	Durkan	W8		26.5		-4.42		-7.14								2.5
		650.32	650.32	650.32	645.905	640.61	GozCreek	Durkan	W8		29		-4.95		-6.08								4
		650.302	650.302	650.302	645.879	640.575	GozCreek	Durkan	W8		33		-5.19		-8.6								2.2
		650.291	650.291	650.291	645.865	640.556	GozCreek	Durkan	W8		35.2		-5.14		-9.46								4.8
		650.27	650.27	650.27	645.834	640.514	GozCreek	Durkan	W8		40		-3.44		-9.24								2.5
		650.258	650.258	650.258	645.818	640.492	GozCreek	Durkan	W8		42.5		-2.82		-10.35								10.5
		650.21	650.21	650.21	645.75	640.401	GozCreek	Durkan	W8		53		-2.59		-10.51								2
		650.201	650.201	650.201	645.737	640.383	GozCreek	Durkan	W8		55		-2.71		-9.63								7
		650.169	650.169	650.169	645.692	640.322	GozCreek	Durkan	W8		62		-6.37		-9.27								37
		650	650	650	645.453	640	GozCreek	Durkan	W8		99		-1.14		-7.33								322.5
		652.03	652.03	652.03	648.322	643.875	GozCreek	Durkan	W8	Thrust slice (408 - 842m). Stratigraphically beneath (but thrust atop) 0 - 408m	421.5		1.28		-9.11								6.5	1	266.139	266.139	266.139	188.303	139.405	651.59	651.59	651.59	647.7	643.035
		652.006	652.006	652.006	648.288	643.829	GozCreek	Durkan	W8		428		2.52		-9.43								7
		651.979	651.979	651.979	648.25	643.778	GozCreek	Durkan	W8		435		1.82		-8.6								3
		651.968	651.968	651.968	648.235	643.757	GozCreek	Durkan	W8		438		2.52		-9.36								3.5
		651.955	651.955	651.955	648.216	643.732	GozCreek	Durkan	W8		441.5		1.88		-9.75								3
		651.944	651.944	651.944	648.2	643.71	GozCreek	Durkan	W8		444.5		2.99		-9.63								7.5
		651.915	651.915	651.915	648.16	643.656	GozCreek	Durkan	W8		452		1.42		-8.64								4
		651.9	651.9	651.9	648.139	643.628	GozCreek	Durkan	W8		456		2.78		-9.21								4.5
		651.883	651.883	651.883	648.115	643.595	GozCreek	Durkan	W8		460.5		2.42		-9.98								3
		651.872	651.872	651.872	648.099	643.574	GozCreek	Durkan	W8		463.5		2.48		-10.69								3.5
		651.859	651.859	651.859	648.081	643.549	GozCreek	Durkan	W8		467		2.16		-10.32								3
		651.848	651.848	651.848	648.065	643.527	GozCreek	Durkan	W8		470		2.76		-12.07								3
		651.836	651.836	651.836	648.049	643.506	GozCreek	Durkan	W8		473		2.36		-9.41								3
		651.825	651.825	651.825	648.033	643.484	GozCreek	Durkan	W8		476		2		-10.73								4.5
		651.808	651.808	651.808	648.009	643.452	GozCreek	Durkan	W8		480.5		2.68		-9.43								3.5
		651.795	651.795	651.795	647.99	643.427	GozCreek	Durkan	W8		484		2.12		-10.26								2
		651.788	651.788	651.788	647.98	643.412	GozCreek	Durkan	W8		486		0.94		-9.46								5
		651.769	651.769	651.769	647.953	643.377	GozCreek	Durkan	W8		491		2.01		-9.58								4
		651.754	651.754	651.754	647.932	643.348	GozCreek	Durkan	W8		495		2.4		-9.18								4
		651.739	651.739	651.739	647.911	643.319	GozCreek	Durkan	W8		499		1.22		-9.79								4.5
		651.722	651.722	651.722	647.887	643.287	GozCreek	Durkan	W8		503.5		2.6		-9.34								3.2
		651.71	651.71	651.71	647.87	643.264	GozCreek	Durkan	W8		506.7		2.45		-10.46								3.3
		651.697	651.697	651.697	647.852	643.24	GozCreek	Durkan	W8		510		2.5		-10.68								4
		651.682	651.682	651.682	647.831	643.212	GozCreek	Durkan	W8		514		2.38		-10.21								4
		651.667	651.667	651.667	647.81	643.183	GozCreek	Durkan	W8		518		3.29		-9.35								4
		651.652	651.652	651.652	647.788	643.154	GozCreek	Durkan	W8		522		2.32		-9.49								4.5
		651.635	651.635	651.635	647.765	643.122	GozCreek	Durkan	W8		526.5		2.18		-10.89								4.5
		651.619	651.619	651.619	647.741	643.09	GozCreek	Durkan	W8		531		1.97		-10.2								1.5
		651.613	651.613	651.613	647.733	643.079	GozCreek	Durkan	W8		532.5		2.12		-10.41								6.5
		651.589	651.589	651.589	647.698	643.032	GozCreek	Durkan	W8		539		3.17		-12.52								3
		651.577	651.577	651.577	647.682	643.011	GozCreek	Durkan	W8		542		2.76		-10.11								3
		651.566	651.566	651.566	647.666	642.989	GozCreek	Durkan	W8		545		-1.39		-8.95								3
		651.555	651.555	651.555	647.65	642.968	GozCreek	Durkan	W8		548		-1.15		-8.92								4
		651.54	651.54	651.54	647.629	642.939	GozCreek	Durkan	W8		552		-0.86		-9.01								3
		651.528	651.528	651.528	647.613	642.918	GozCreek	Durkan	W8		555		5.98		-9.55								2
		651.521	651.521	651.521	647.603	642.903	GozCreek	Durkan	W8		557		5.36		-9.02								9
		651.487	651.487	651.487	647.555	642.839	GozCreek	Durkan	W8		566		3.67		-12.1								86.9
		651.161	651.161	651.161	647.093	642.215	GozCreek	Durkan	W8		652.9		5.32		-4.25								177.1
		650.495	650.495	650.495	646.153	640.945	GozCreek	Durkan	W8		830		-6.33		-8.01								2
		650.488	650.488	650.488	646.142	640.93	GozCreek	Durkan	W8		832		-5.92		-7.48								3.5
		650.474	650.474	650.474	646.124	640.905	GozCreek	Durkan	W8		835.5		-6.02		-6.97								2.5
		650.465	650.465	650.465	646.11	640.887	GozCreek	Durkan	W8		838		-6		-9.35								4
		650.45	650.45	650.45	646.089	640.859	GozCreek	Durkan	W8		842		-5.67		-9.87
		651.974	651.974	651.974	648.242	643.767	GozCreek	Durkan	F851		0		2.04		-3.45								6	1	128.937	128.937	128.937	91.2275	67.5378	651.388	651.388	651.388	647.414	642.649
		651.928	651.928	651.928	648.178	643.681	GozCreek	Durkan	F851		6		0.45		-9.19								2.5
		651.909	651.909	651.909	648.152	643.645	GozCreek	Durkan	F851		8.5		1.59		-11.66								1
		651.902	651.902	651.902	648.141	643.631	GozCreek	Durkan	F851		9.5		2.29		-12.4								3
		651.879	651.879	651.879	648.109	643.587	GozCreek	Durkan	F851		12.5		0.66		-11.61								2
		651.864	651.864	651.864	648.088	643.559	GozCreek	Durkan	F851		14.5		1.31		-10.76								4.5
		651.83	651.83	651.83	648.04	643.494	GozCreek	Durkan	F851		19		3.18		-11.97								1
		651.823	651.823	651.823	648.029	643.479	GozCreek	Durkan	F851		20		2.89		-13.39								1
		651.815	651.815	651.815	648.018	643.465	GozCreek	Durkan	F851		21		2.62		-11.53								0.5
		651.811	651.811	651.811	648.013	643.458	GozCreek	Durkan	F851		21.5		6.7		-12.84								1.5
		651.8	651.8	651.8	647.997	643.436	GozCreek	Durkan	F851		23		5.44		-13.01								0.8
		651.794	651.794	651.794	647.989	643.425	GozCreek	Durkan	F851		23.8		6.1		-12.55								2.2
		651.777	651.777	651.777	647.965	643.393	GozCreek	Durkan	F851		26		5.38		-12.58								3.5
		651.751	651.751	651.751	647.928	643.342	GozCreek	Durkan	F851		29.5		7.12		-12.71								1
		651.743	651.743	651.743	647.917	643.328	GozCreek	Durkan	F851		30.5		5.51		-14.1								1.5
		651.732	651.732	651.732	647.901	643.306	GozCreek	Durkan	F851		32		5.4		-13.99								1.5
		651.721	651.721	651.721	647.885	643.285	GozCreek	Durkan	F851		33.5		4.4		-12.53								3.8
		651.692	651.692	651.692	647.845	643.23	GozCreek	Durkan	F851		37.3		6.19		-12.22								1.5
		651.681	651.681	651.681	647.829	643.208	GozCreek	Durkan	F851		38.8		2.86		-12.07								3.2
		651.657	651.657	651.657	647.794	643.162	GozCreek	Durkan	F851		42		6.38		-12.62								2
		651.642	651.642	651.642	647.773	643.133	GozCreek	Durkan	F851		44		4.93		-10.19								1
		651.634	651.634	651.634	647.762	643.119	GozCreek	Durkan	F851		45		6.84		-1.81								2
		651.619	651.619	651.619	647.741	643.09	GozCreek	Durkan	F851		47		7.44		-0.81								2.5
		651.6	651.6	651.6	647.714	643.054	GozCreek	Durkan	F851		49.5		7.75		0.96								1.5
		651.589	651.589	651.589	647.698	643.033	GozCreek	Durkan	F851		51		1.49		-5.78								4.5
		651.555	651.555	651.555	647.65	642.968	GozCreek	Durkan	F851		55.5		2.9		-12.14								1
		651.547	651.547	651.547	647.64	642.953	GozCreek	Durkan	F851		56.5		3.1		-12.28								1.5
		651.536	651.536	651.536	647.624	642.932	GozCreek	Durkan	F851		58		-3.84		-11.39								1
		651.528	651.528	651.528	647.613	642.917	GozCreek	Durkan	F851		59		5.13		-12.42								4.5
		651.494	651.494	651.494	647.565	642.853	GozCreek	Durkan	F851		63.5		4.33		-6.75								5.5
		651.453	651.453	651.453	647.506	642.773	GozCreek	Durkan	F851		69		4.58		-4.57								4
		651.423	651.423	651.423	647.464	642.716	GozCreek	Durkan	F851		73		3.63		-12.15								3
		651.4	651.4	651.4	647.432	642.672	GozCreek	Durkan	F851	Implies possible major hiatus	76		4.43		-5.7								6
		650.8	650.8	650.8	646.584	641.527	GozCreek	Durkan	F851		82		-5.54		-9.86								44
		650.678	650.678	650.678	646.411	641.294	GozCreek	Durkan	F851		126		-6.43		-10.44								16
		650.633	650.633	650.633	646.348	641.209	GozCreek	Durkan	F851		142		-17.05		-7.7								6
		650.617	650.617	650.617	646.325	641.177	GozCreek	Durkan	F851		148		-18.09		-6.79								4
		650.606	650.606	650.606	646.309	641.156	GozCreek	Durkan	F851		152		-19.44		-2.56								4
		650.594	650.594	650.594	646.293	641.135	GozCreek	Durkan	F851		156		-9.29		-7.12								4
		650.583	650.583	650.583	646.278	641.113	GozCreek	Durkan	F851		160		-11.06		-7.63								4
		650.572	650.572	650.572	646.262	641.092	GozCreek	Durkan	F851		164		-9.62		-7.52								4
		650.561	650.561	650.561	646.246	641.071	GozCreek	Durkan	F851		168		-11.68		-7.51								4
		650.55	650.55	650.55	646.23	641.05	GozCreek	Durkan	F851		172		-12.71		-7.61								10
		650.522	650.522	650.522	646.191	640.997	GozCreek	Durkan	F851		182		-11.48		-7.72								4
		650.511	650.511	650.511	646.175	640.975	GozCreek	Durkan	F851		186		-15.27		-7.66								4
		650.5	650.5	650.5	646.16	640.954	GozCreek	Durkan	F851		190		-13.97		-7.47
	87Sr/86Sr data presented in Ahm et al. (ref. 23)	652.139	652.139	652.139	648.477	644.084	GozCreek	Durkan	F1228		0		3.11		-1								9	1	196.146	196.146	196.146	138.78	102.742	650.891	650.891	650.891	646.712	641.7
		652.071	652.071	652.071	648.381	643.954	GozCreek	Durkan	F1228		9		5.5		-9.99								3
		652.049	652.049	652.049	648.349	643.911	GozCreek	Durkan	F1228		12		8.32	-24.73	-11.01								0.7
		652.043	652.043	652.043	648.341	643.901	GozCreek	Durkan	F1228		12.7		7.21		-5.16								0.8
		652.037	652.037	652.037	648.333	643.889	GozCreek	Durkan	F1228		13.5		8.52		-11.23								0
		652.037	652.037	652.037	648.333	643.889	GozCreek	Durkan	F1228		13.5		6.25		-8.04								1.5
		652.026	652.026	652.026	648.317	643.868	GozCreek	Durkan	F1228		15		7.68		-3.63								1.5
		652.015	652.015	652.015	648.301	643.846	GozCreek	Durkan	F1228		16.5		7.81		-2								3.5
		651.988	651.988	651.988	648.263	643.796	GozCreek	Durkan	F1228	coarse-grained oolitic grainstone	20		7.22	-20.23	-10	0.708349							0
		651.988	651.988	651.988	648.263	643.796	GozCreek	Durkan	F1228		20		6.65		-10.2								2
		651.973	651.973	651.973	648.242	643.767	GozCreek	Durkan	F1228		22		7.15		-10.22								2
		651.958	651.958	651.958	648.221	643.738	GozCreek	Durkan	F1228		24		6.54		-10.2								1
		651.951	651.951	651.951	648.21	643.723	GozCreek	Durkan	F1228		25		5.67		-10.25								3
		651.928	651.928	651.928	648.178	643.68	GozCreek	Durkan	F1228	intraclast grainstone/rudstone	28		3.14	-24.27	-10.38	0.712001							2.3
		651.911	651.911	651.911	648.153	643.647	GozCreek	Durkan	F1228		30.3		5.68	-25.48	-10.61								5.7
		651.867	651.867	651.867	648.092	643.565	GozCreek	Durkan	F1228	interbedded calcareous dolomudstone and shale	36		7.5	-26.22	-10.33	0.711153							4
		651.837	651.837	651.837	648.05	643.507	GozCreek	Durkan	F1228		40		8.04		-10.32								2.5
		651.818	651.818	651.818	648.023	643.471	GozCreek	Durkan	F1228	interbedded lime mudstone and calcareous shale	42.5		8	-23.02	-10.56	0.710694							8.5
		651.754	651.754	651.754	647.932	643.349	GozCreek	Durkan	F1228		51		3.77	-24.82	-10.64								6
		651.709	651.709	651.709	647.868	643.262	GozCreek	Durkan	F1228		57		5.44		-8.67								5
		651.671	651.671	651.671	647.815	643.19	GozCreek	Durkan	F1228		62		5.96	-23.41	-9.41								2
		651.656	651.656	651.656	647.794	643.161	GozCreek	Durkan	F1228		64		7.89		-8.79								2
		651.641	651.641	651.641	647.772	643.133	GozCreek	Durkan	F1228		66		7.99		-8.52								3
		651.618	651.618	651.618	647.74	643.089	GozCreek	Durkan	F1228		69		7.44		-9.03								2
		651.603	651.603	651.603	647.719	643.06	GozCreek	Durkan	F1228		71		4.58	-25.52	-9.02								0
		651.603	651.603	651.603	647.719	643.06	GozCreek	Durkan	F1228	coarse-grained oolitic grainstone	71		7.09		-7.17	0.707328							0
		651.603	651.603	651.603	647.719	643.06	GozCreek	Durkan	F1228		71		7.6		-7.03								3
		651.581	651.581	651.581	647.687	643.017	GozCreek	Durkan	F1228		74		5.31		-9.25								0
		651.581	651.581	651.581	647.687	643.017	GozCreek	Durkan	F1228		74		5.31		-6.3								2
		651.566	651.566	651.566	647.666	642.988	GozCreek	Durkan	F1228		76		5.22		-8.9								1
		651.558	651.558	651.558	647.655	642.974	GozCreek	Durkan	F1228		77		7.63		-8.76								3.5
		651.532	651.532	651.532	647.618	642.924	GozCreek	Durkan	F1228	interbedded lime mudstone and wackestone	80.5		7.81		-7.74	0.708632							2.5
		651.513	651.513	651.513	647.591	642.887	GozCreek	Durkan	F1228		83		6.8		-6.56								3
		651.49	651.49	651.49	647.559	642.844	GozCreek	Durkan	F1228	intraclast grainstone/rudstone	86		4.91	-24.88	-11.48	0.710901							20
		650.719	650.719	650.719	646.469	641.372	GozCreek	Durkan	F1228		106			-20.17									2
		650.717	650.717	650.717	646.467	641.369	GozCreek	Durkan	F1228		108			-34.42									7
		650.711	650.711	650.711	646.458	641.357	GozCreek	Durkan	F1228		115			-33.09									58
		650.66	650.66	650.66	646.386	641.26	GozCreek	Durkan	F1228	carbonate nodule in siltstone	173		-9.27	-35.9	-7.61	0.72862							38
		650.627	650.627	650.627	646.339	641.196	GozCreek	Durkan	F1228		211			-39.43									35.5
		650.595	650.595	650.595	646.294	641.136	GozCreek	Durkan	F1228	carbonate nodule in siltstone	246.5		-11.64	-42.64	-7.65	0.725925							9.5
		650.553	650.553	650.553	646.235	641.056	GozCreek	Durkan	F1228	silty dolomudstone	256		-8.63	-37.34	-11.13	0.721459							1
		650.549	650.549	650.549	646.229	641.048	GozCreek	Durkan	F1228		257		-8.74		-12.28								1
		650.545	650.545	650.545	646.223	641.039	GozCreek	Durkan	F1228		258		-8.41		-10.79								0
		650.545	650.545	650.545	646.223	641.039	GozCreek	Durkan	F1228		258		-9.15		-11.15								1
		650.54	650.54	650.54	646.217	641.031	GozCreek	Durkan	F1228		259		-8.6		-11.3								1
		650.536	650.536	650.536	646.21	641.023	GozCreek	Durkan	F1228	interbedded lime mudstone and calcisiltite	260		-7.98	-39.08	-11.3	0.709603							1
		650.531	650.531	650.531	646.204	641.014	GozCreek	Durkan	F1228		261		-8.23	-40.43	-11.62								0
		650.531	650.531	650.531	646.204	641.014	GozCreek	Durkan	F1228		261		-8.34		-11.48								1
		650.527	650.527	650.527	646.198	641.006	GozCreek	Durkan	F1228		262		-7.64		-11.34								0
		650.527	650.527	650.527	646.198	641.006	GozCreek	Durkan	F1228		262		-8.06		-11.59								1
		650.523	650.523	650.523	646.192	640.997	GozCreek	Durkan	F1228		263		-7.83		-11.39								1
		650.518	650.518	650.518	646.185	640.989	GozCreek	Durkan	F1228	interbedded lime mudstone and calcisiltite	264		-7.63	-38.42	-11.19	0.712378							1
		650.514	650.514	650.514	646.179	640.98	GozCreek	Durkan	F1228		265		-8.04		-11.36								0
		650.514	650.514	650.514	646.179	640.98	GozCreek	Durkan	F1228		265		-7.63		-11.36								1
		650.509	650.509	650.509	646.173	640.972	GozCreek	Durkan	F1228		266		-7.63		-11.36								1
		650.505	650.505	650.505	646.167	640.964	GozCreek	Durkan	F1228		267		-6.11		-8.1								1
		650.501	650.501	650.501	646.16	640.955	GozCreek	Durkan	F1228		268		-5.97	-33.83	-9.98								0
		650.501	650.501	650.501	646.16	640.955	GozCreek	Durkan	F1228		268		-6.3		-10.75								1
		650.496	650.496	650.496	646.154	640.947	GozCreek	Durkan	F1228		269		-5.45		-7.01								1
		650.492	650.492	650.492	646.148	640.938	GozCreek	Durkan	F1228		270		-5.28		-6.9								1
		650.487	650.487	650.487	646.142	640.93	GozCreek	Durkan	F1228		271		-5.09		-7.34								2
		650.478	650.478	650.478	646.129	640.913	GozCreek	Durkan	F1228	intraclast grainstone/rudstone	273		-4.59	-30.21	-5.45	0.707699							8.3
		650.442	650.442	650.442	646.078	640.843	GozCreek	Durkan	F1228	interbedded lime mudstone and calcisiltite	281.3		-5.64	-34.21	-7.14	0.707501							12.7
		650.386	650.386	650.386	645.998	640.736	GozCreek	Durkan	F1228		294		-3.53	-29.5	-9.11								0
		650.386	650.386	650.386	645.998	640.736	GozCreek	Durkan	F1228		294		-3.44		-10.38								3
		650.373	650.373	650.373	645.98	640.711	GozCreek	Durkan	F1228		297		-3.68		-8.39								0
		650.373	650.373	650.373	645.98	640.711	GozCreek	Durkan	F1228		297		-3.72		-8.4								0
		650.373	650.373	650.373	645.98	640.711	GozCreek	Durkan	F1228		297		-3.88		-18.19								6
		650.346	650.346	650.346	645.942	640.66	GozCreek	Durkan	F1228		303		-3.72	-28.01	-9.63								0
		650.346	650.346	650.346	645.942	640.66	GozCreek	Durkan	F1228		303		-3.44		-8								11
		650.298	650.298	650.298	645.874	640.568	GozCreek	Durkan	F1228	ribbon-bedded lime mudstone	314		-4.69	-31.99	-8.17	0.707577							1
		650.293	650.293	650.293	645.867	640.559	GozCreek	Durkan	F1228		315		-4.36		-7.89								1
		650.289	650.289	650.289	645.861	640.551	GozCreek	Durkan	F1228		316		-4.81		-8.16								1
		650.284	650.284	650.284	645.855	640.543	GozCreek	Durkan	F1228		317		-5.02		-8.4								0
		650.284	650.284	650.284	645.855	640.543	GozCreek	Durkan	F1228		317		-4.32		-9.31								4
		650.267	650.267	650.267	645.83	640.509	GozCreek	Durkan	F1228	intraclast grainstone/rudstone	321		-3.65		-9.22	0.707767							0
		650.267	650.267	650.267	645.83	640.509	GozCreek	Durkan	F1228		321		-4		-9.94								12
		650.214	650.214	650.214	645.755	640.408	GozCreek	Durkan	F1228		333			-39.16									4
		650.196	650.196	650.196	645.73	640.374	GozCreek	Durkan	F1228		337		-4.46	-30.33	-8.08								3
		650.183	650.183	650.183	645.712	640.349	GozCreek	Durkan	F1228		340		-3.03		-7.51								1
		650.179	650.179	650.179	645.705	640.34	GozCreek	Durkan	F1228		341		-2.14		-5.91								1
		650.174	650.174	650.174	645.699	640.332	GozCreek	Durkan	F1228		342		-1.85		-8.24								1
		650.17	650.17	650.17	645.693	640.324	GozCreek	Durkan	F1228		343		-2.33		-10.59								1
		650.165	650.165	650.165	645.687	640.315	GozCreek	Durkan	F1228	interbedded lime mudstone and calcisiltite	344		-2.04	-30.08	-7.03	0.707591							1
		650.161	650.161	650.161	645.68	640.307	GozCreek	Durkan	F1228		345		-2.23		-7.01								1
		650.156	650.156	650.156	645.674	640.298	GozCreek	Durkan	F1228		346		-1.89		-6.54								1
		650.152	650.152	650.152	645.668	640.29	GozCreek	Durkan	F1228		347		-2.45		-6.99								1
		650.148	650.148	650.148	645.662	640.282	GozCreek	Durkan	F1228	interbedded lime mudstone and calcisiltite	348		-2.11	-33.09	-11.03	0.707859							0
		650.148	650.148	650.148	645.662	640.282	GozCreek	Durkan	F1228		348		-2.14		-7.38								1
		650.143	650.143	650.143	645.655	640.273	GozCreek	Durkan	F1228		349		-1.83		-11.45								0
		650.143	650.143	650.143	645.655	640.273	GozCreek	Durkan	F1228		349		-1.64		-9.47								1
		650.139	650.139	650.139	645.649	640.265	GozCreek	Durkan	F1228	interbedded lime mudstone and calcisiltite	350		-1.58	-34.7	-10.96	0.707921							1
		650.134	650.134	650.134	645.643	640.256	GozCreek	Durkan	F1228		351		-1.54		-5.51								1
		650.13	650.13	650.13	645.637	640.248	GozCreek	Durkan	F1228		352		-3.5	-28.76	-10.78								48
		650.1	650.1	650.1	645.594	640.191	GozCreek	Delthore	F1228		400		-32.01	82.15
		654.7	654.7	654.7	652.096	648.972	GozCreek	Mt Profeit Dolostone	F1224		0.1		3.3		-3.31								5.2	1	288.759	288.759	288.759	204.307	151.253	654.124	654.124	654.124	651.282	647.873
		654.682	654.682	654.682	652.07	648.938	GozCreek	Mt Profeit Dolostone	F1224		5.3		3.56		-2.28								7
		654.658	654.658	654.658	652.036	648.892	GozCreek	Mt Profeit Dolostone	F1224		12.3		3.28		-3.18								5.2
		654.64	654.64	654.64	652.011	648.857	GozCreek	Mt Profeit Dolostone	F1224		17.5		2.73		-2.13								12.5
		654.596	654.596	654.596	651.949	648.775	GozCreek	Mt Profeit Dolostone	F1224		30		2.27		-3								11
		654.558	654.558	654.558	651.896	648.702	GozCreek	Mt Profeit Dolostone	F1224		41		1.84		-3.3								10
		654.524	654.524	654.524	651.847	648.636	GozCreek	Mt Profeit Dolostone	F1224		51		1.54		-3.15								11
		654.486	654.486	654.486	651.793	648.563	GozCreek	Mt Profeit Dolostone	F1224		62		3.13		-2.88								9.6
[truncated: 6,282 more rows]
[truncated: 9 more columns]

## Sheet: Traces
Paleocontinent	Reference	Model A age (Ma) (non-glacial duration 11 Myrs)	Model B age (Ma) (non-glacial duration 10 Myrs)	Model B' age (Ma) (non-glacial duration 10 Myrs, core ZK3603 correlates to lower part of Datangpo Fm only, Aralka Fm in core BR05-DD01 covers entire non-glacial duration)	Model C age (Ma) (non-glacial duration ca. 15.5 Myrs) Model remains consistent with maximum depositional age of the Thorndike Submember.	Model D (21 Myr non-glacial duration). Model implies that the Thorndike submember is younger than the depositional age from the associated radiometrically dated siltstone sample.	Core/section ID	Formation/member	Sample	Lithology	Sample position (m)	Al (wt%)	TOC (wt%)	Li (ppm)	Mo (ppm)	Moauth (pm)	Re (ppb)	U (ppm)	Uauth (pm)	V (ppm)	Vauth (pm)	Li/Al (ppm/%)	Mo/Al (ppm/%)	U/Al (ppm/%)	MoEF	UEF	Re/Mo	Re/U	Mo/TOC (ppm/wt%)	δ7Li (‰)	δ98Mo (‰)	δ98Moauth (‰)	TN (wt%)	δ238Ucarb (‰)	2SD	Ce/Ce* = Cen/(Prn2/Ndn); values highlighted in green denote negative Ce/Ce* anomalies (<0.9) indicative of oxic seawater conditions (Bau & Dulski, 1996; Tostevin et al., 2016)
Laurentia	Sperling et al. (ref. 178)	650.016	650.016	650.016	645.476	640.03	BFTW (Bluefish Creek)	Ice Brook (Sperling et al., 2016, Fig4)			876.4	12	0		1					163			0.0833333
		651.555	651.555	651.555	647.651	642.968	BFTW (Bluefish Creek)	Ice Brook (Sperling et al., 2016, Fig4)			746.7	9.73	0.0552812							139
		651.726	651.726	651.726	647.892	643.294	BFTW (Bluefish Creek)	Ice Brook (Sperling et al., 2016, Fig4)			732.3	9.97	0.0429798		2					141			0.200602						46.5335
		651.819	651.819	651.819	648.025	643.473	BFTW (Bluefish Creek)	Ice Brook (Sperling et al., 2016, Fig4)			724.4	10.4	0		2					152			0.192308
		652.445	652.445	652.445	648.908	644.667	BFTW (Bluefish Creek)	Ice Brook (Sperling et al., 2016, Fig4)			671.7	14.6	0.0618067		1					168			0.0684932						16.1795
		653.09	653.09	653.09	649.821	645.899	BFTW (Bluefish Creek)	Ice Brook (Sperling et al., 2016, Fig4)			617.3	10.1	0.0911618		2					138			0.19802						21.939
		653.367	653.367	653.367	650.211	646.427	BFTW (Bluefish Creek)	Ice Brook (Sperling et al., 2016, Fig4)			594	13.5	0.147381		2					202			0.148148						13.5702
		653.7	653.7	653.7	650.682	647.063	BFTW (Bluefish Creek)	Twitya			565.9	10.4	0.0777434		14					123			1.34615						180.08
		653.974	653.974	653.974	651.07	647.587	BFTW (Bluefish Creek)	Twitya			542.8	11	0.225725		1					121			0.0909091						4.43017
		654.045	654.045	654.045	651.17	647.723	BFTW (Bluefish Creek)	Twitya			536.8	8.69	0.103268		4					148			0.460299						38.7341
		654.222	654.222	654.222	651.42	648.06	BFTW (Bluefish Creek)	Twitya			521.9	10.5	0.350501		2					155			0.190476						5.70612
		654.379	654.379	654.379	651.642	648.359	BFTW (Bluefish Creek)	Twitya			508.7	9.4	0.12206		2					129			0.212766						16.3854
		654.622	654.622	654.622	651.985	648.823	BFTW (Bluefish Creek)	Twitya			488.2	7.9	0.158078							130
		655.143	655.083	655.083	652.722	649.819	BFTW (Bluefish Creek)	Twitya			449.3	10.4	0.164586		4					174			0.384615						24.3034
		655.382	655.284	655.284	653.06	650.275	BFTW (Bluefish Creek)	Twitya			432.4	10.6	0.226296		2					167			0.188679						8.83798
		655.673	655.528	655.528	653.471	650.831	BFTW (Bluefish Creek)	Twitya			411.8	11.2	0.214802		4					187			0.357143						18.6218
		655.987	655.792	655.792	653.915	651.43	BFTW (Bluefish Creek)	Twitya			389.6	10.5	0.1549		2					170			0.190476						12.9116
		656.275	656.034	656.034	654.322	651.98	BFTW (Bluefish Creek)	Twitya			369.2	10.7	0.255913		2					170			0.186916						7.81515
		656.516	656.235	656.235	654.662	652.439	BFTW (Bluefish Creek)	Twitya			352.2	10.4	0.30304		2					153			0.192308						6.59978
		656.685	656.378	656.378	654.902	652.763	BFTW (Bluefish Creek)	Twitya			340.2	9.6	0.253364		2					168			0.208333						7.89378
		656.961	656.609	656.609	655.291	653.289	BFTW (Bluefish Creek)	Twitya			320.7	4.02	0.199057		2					61			0.497512						10.0474
		657.263	656.863	656.863	655.719	653.866	BFTW (Bluefish Creek)	Twitya			299.3	11.6	0.28503		2					207			0.172414						7.0168
		657.43	657.003	657.003	655.954	654.184	BFTW (Bluefish Creek)	Twitya			287.5	9.89	0.136871		1					151			0.101112						7.30613
		657.793	657.308	657.308	656.468	654.878	BFTW (Bluefish Creek)	Twitya			261.8	11.2	0.193672		2					199			0.178571						10.3267
		658.097	657.563	657.563	656.897	655.458	BFTW (Bluefish Creek)	Twitya			240.3	5.71	0.130985		2					86			0.350263						15.2689
		658.349	657.774	657.774	657.253	655.938	BFTW (Bluefish Creek)	Twitya			222.5	8.93	0.113757		1					128			0.111982						8.79067
		658.653	658.029	658.029	657.682	656.518	BFTW (Bluefish Creek)	Twitya			201	9.76	0.243133		2					174			0.204918						8.22596
		658.962	658.289	658.289	658.12	657.109	BFTW (Bluefish Creek)	Twitya			179.1	10.5	0.154811		1					182			0.0952381						6.4595
		659.267	658.545	658.545	658.551	657.692	BFTW (Bluefish Creek)	Twitya			157.5	12	0.321387		2					226			0.166667						6.22302
		659.567	658.797	658.797	658.975	658.264	BFTW (Bluefish Creek)	Twitya			136.3	9.69	0.161586		2					154			0.206398						12.3773
		659.845	659.031	659.031	659.368	658.796	BFTW (Bluefish Creek)	Twitya			116.6	9.78	0.209411		1					198			0.102249						4.7753
		660.18	659.312	659.312	659.841	659.435	BFTW (Bluefish Creek)	Twitya			92.9	10.2	0.457972		2					168			0.196078						4.36708
		660.324	659.433	659.433	660.045	659.71	BFTW (Bluefish Creek)	Twitya			82.7	10.1	0.383949		2					176			0.19802						5.20902
		660.477	659.561	659.561	660.261	660.002	BFTW (Bluefish Creek)	Twitya			71.9	9.53	0.906357		3					167			0.314795						3.30995
		660.633	659.692	659.692	660.481	660.298	BFTW (Bluefish Creek)	Twitya			60.9	9.14	1.80152		4					215			0.437637						2.22035
		660.709	659.756	659.756	660.589	660.444	BFTW (Bluefish Creek)	Twitya			55.5	8.94	0.601059		5					231			0.559284						8.31865
		660.809	659.84	659.84	660.73	660.636	BFTW (Bluefish Creek)	Twitya			48.4	9.15	0.565454		7					257			0.765027						12.3794
		660.873	659.893	659.893	660.82	660.757	BFTW (Bluefish Creek)	Twitya			43.9	9.89	1.12817		6					267			0.606673						5.31836
		660.99	659.992	659.992	660.986	660.981	BFTW (Bluefish Creek)	Twitya			35.6	8.35	1.56542		6					240			0.718563						3.83284
		661	660	660	661	661	BFTW (Bluefish Creek)	Twitya			34.9	8.95	1.84682		7					253			0.782123						3.79029
Mongolia	Lau et al. (ref. 66)	660.973	659.977	659.977	660.961	660.948	F949	T1	F949-0.6		0.6																							-0.291547	0.119505	1.04618
	Samples with asterisks in red denote samples with Mg/Ca>0.15, which are not included in interpretation (Lau et al., ref. 66)	660.786	659.82	659.82	660.697	660.591	F949	T1	F949-4.0		4							1.44608																-0.535234	0.188665	1.23995
		660.126	659.266	659.266	659.764	659.331	F949	T1	F949-16.0		16							1.30208																-0.464802	0.234265	1.07258
		659.411	658.666	658.666	658.754	657.967	F949	T1	F949-29.0		29							1.45163																-0.123496	0.0873929	0.702892
		658.147	657.605	657.605	656.967	655.553	F949	T1	F949-52.0		52							1.40066																-0.144498	0.12871	1.05146
		657.872	657.374	657.374	656.579	655.028	F949	T1	F949-57.0*		57		0.0740502					2.32531																0.535025	0.261228	0.913161
		657.092	656.72	656.72	655.477	653.54	F949	T2	F949-78.0		78		0.0946773					2.87767																-0.481081	0.0741366	1.04349
		656.711	656.399	656.399	654.938	652.812	F949	T2	F949-88.0		88		0.304995					1.16935																-0.610499	0.0169072	0.728304
		655.185	655.119	655.119	652.782	649.899	F949	T2	F949-128.0		128							0.891106																-0.435781	0.0872931	0.834633
		654.606	654.606	654.606	651.964	648.794	F949	T2	F949-144.0		144		0.075927					1.06113																-0.632349	0.167024	0.604967
		654.3	654.3	654.3	651.531	648.209	F949	T3	F949-152.0		152		0.102208					0.760727																-0.752761	0.0732846	0.961653
		654.204	654.204	654.204	651.395	648.026	F949	T3	F949-156.0		156							0.734938																-0.749393	0.174821	1.0245
		654.156	654.156	654.156	651.327	647.935	F949	T3	F949-158.0		158		0.0186332					1.26199																	NA	0.968355
		654.108	654.108	654.108	651.26	647.843	F949	T3	F949-160.0		160							0.982446																-0.824325	0.119413	0.904962
		654.013	654.013	654.013	651.124	647.66	F949	T3	F949-164		164		0.170703																					-0.588833	0.043872
		653.9	653.9	653.9	650.965	647.445	F949	T4	F949-167.0*		167		0.059361					0.941218																-0.852095	0.034758	1.00641
		653.84	653.84	653.84	650.88	647.331	F949	T4	F949-172.0		172		0.228715					0.825425																-0.75293	0.0485219	1.31012
		653.385	653.385	653.385	650.237	646.462	F949	T4	F949-210.0		210							1.37401																-0.771768	0.0674874	0.745877
		652.942	652.942	652.942	649.611	645.616	F949	T4	F949-247.0		247		0.0511765					1.64655																-0.766424	0.0753203	1.06289
		652.594	652.594	652.594	649.12	644.952	F949	T4	F949-276.0		276							2.6584																-0.512506	0.126353	1.22402
		652.45	652.45	652.45	648.916	644.678	F949	T4	F949-288.0		288		0.0404652					1.38692																-0.748851	0.0669115	1.0419
		652.187	652.187	652.187	648.544	644.175	F949	T4	F949-310.0		310		0.0429723					1.16776																-0.774018	0.0522839	1.10103
		651.923	651.923	651.923	648.171	643.671	F949	T4	F949-332.0		332		0.0727742					1.34368																-0.803353	0.0731999	1.19361
		651.78	651.78	651.78	647.968	643.397	F949	T4	F949-344.0		344		0.0504296					1.50064																-0.731117	0.0806898	1.05426
		651.564	651.564	651.564	647.663	642.985	F949	T4	F949-362.0		362							0.92256																-0.760396	0.310971	1.54566
		651.372	651.372	651.372	647.392	642.619	F949	T4	F949-378.0		378							1.09747																-0.593814	0.0884514	0.688069
		651.252	651.252	651.252	647.223	642.391	F949	T4	F949-388.0		388		0.0719747					1.38645																-0.701053	0.0866187	1.06931
		660.372	659.473	659.473	660.112	659.801	F1125	T1	F1125-2.3		2.3		0.0660248					2.0999																-0.193079	0.0553232	1.37895
		660	659.161	659.161	659.587	659.091	F1125	T1	F1125-3.6		3.6		0.0524375					1.03184																-0.566921	0.0974099	1.38394
		659.6	658.825	658.825	659.021	658.327	F1125	T1	F1125-5.0*		5		0.0174015					1.2909																-0.710346	0.0995667	1.32955
		658.731	658.095	658.095	657.793	656.668	F1125	T1	F1125-8.1*		8.1		0.0500126					1.68555																-0.590685	0.148728	1.00992
		658.198	657.648	657.648	657.04	655.65	F1125	T1	F1125-10*		10		0.0501516					0.118774																-0.479485	0.102655	0.635556
		657.946	657.437	657.437	656.684	655.17	F1125	T2	F1125-29.5		29.5							0.711348																-0.760643	0.095158	0.817161
		657.872	657.374	657.374	656.579	655.028	F1125	T2	F1125-31		31							2.14918																-0.425067	0.207755	0.62446
		657.773	657.291	657.291	656.439	654.839	F1125	T2	F1125-33		33							1.89544																-0.382398	0.194176	0.707374
		657.624	657.166	657.166	656.228	654.555	F1125	T2	F1125-36		36							1.04087																-0.468771	0.0366764	0.756873
		657.277	656.874	656.874	655.738	653.892	F1125	T2	F1125-43		43							0.336962																-0.691874	0.0561743	0.997578
		657.128	656.749	656.749	655.527	653.608	F1125	T2	F1125-46		46							0.509927																-0.607874	0.0409808	0.822042
		656.756	656.437	656.437	655.001	652.897	F1125	T2	F1125-53.5		53.5							0.430485																-0.527559	0.107407	1.00455
		656.756	656.437	656.437	655.001	652.897	F1125	T2	F1125-53.5b		53.5																							-0.52281	0.16459
		656.617	656.32	656.32	654.805	652.632	F1125	T2	F1125-56.3		56.3							0.60461																-0.449938	0.125023	0.884212
		656.582	656.291	656.291	654.756	652.566	F1125	T2	F1125-57		57							0.327605																-0.439659	0.080704	0.815306
		656.582	656.291	656.291	654.756	652.566	F1125	T2	F1125-57b		57																							-0.687712	0.181602
		656.408	656.145	656.145	654.51	652.234	F1125	T2	F1125-60.5		60.5							0.368163																-0.552393	0.0776522	1.15513
		655.987	655.791	655.791	653.914	651.429	F1125	T2	F1125-69		69							0.289155																-0.252486	0.0331202	0.846578
		655.788	655.625	655.625	653.634	651.05	F1125	T2	F1125-73		73							0.499405																-0.521013	0.114358	0.955493
		655.659	655.517	655.517	653.452	650.804	F1125	T2	F1125-75.6		75.6							0.495692																	0.745973	0.88175
		655.659	655.517	655.517	653.452	650.804	F1125	T2	F1125-75.6b		75.6																							-0.445921	0.139748
		655.59	655.458	655.458	653.353	650.671	F1125	T2	F1125-77		77							0.675291																-0.456593	0.114075	0.872569
		655.317	655.229	655.229	652.968	650.15	F1125	T2	F1125-82.5		82.5							0.277118																-0.721416	0.0452089	0.997009
		655.143	655.083	655.083	652.722	649.819	F1125	T2	F1125-86		86							0.332995																-0.688945	0.133094	0.833839
		654.945	654.917	654.917	652.442	649.44	F1125	T2	F1125-90		90							0.325591																-0.389748	0.109819	0.831116
		654.821	654.813	654.813	652.267	649.203	F1125	T2	F1125-92.5		92.5							0.61723																-0.406575	0.0788637	0.759507
		654.55	654.55	654.55	651.884	648.687	F1125	T2	F1125-98.8		98.8							0.548179																-0.555406	0.134026	0.589944
		654.396	654.396	654.396	651.666	648.392	F1125	T2	F1125-102.5		102.5							1.67517																-0.343282	0.065967	0.779183
		654.169	654.169	654.169	651.345	647.958	F1125	T3	F1125-110		110							0.311335																-0.882752	0.129229	1.00258
		654.033	654.033	654.033	651.152	647.698	F1125	T3	F1125-114.5		114.5							1.68397																-0.29536	0.135551	0.975553
		654.011	654.011	654.011	651.123	647.658	F1125	T3	F1125-115.2		115.2							0.687396																-0.759668	0.0670106	1.06953
		653.957	653.957	653.957	651.046	647.554	F1125	T3	F1125-117		117							1.84446																-0.595813	0.0850261	1.02989
		653.896	653.896	653.896	650.96	647.438	F1125	T3	F1125-119		119							0.73374																-0.806777	0.189471	0.987433
		653.805	653.805	653.805	650.832	647.265	F1125	T3	F1125-122		122							2.57776																-0.665912	0.243721	0.862952
		653.805	653.805	653.805	650.832	647.265	F1125	T3	F1125-122b		122																							-0.698245	0.156563
		653.684	653.684	653.684	650.66	647.033	F1125	T3	F1125-126		126							1.44745																-0.62061	0.168491	0.844519
		653.2	653.2	653.2	649.976	646.109	F1125	T3	F1125-142		142							1.08923																-0.711858	0.171646	0.973572
		653.2	653.2	653.2	649.976	646.109	F1125	T3	F1125-142b		142																							-0.750747	0.131747
		653.139	653.139	653.139	649.89	645.993	F1125	T3	F1125-144		144							1.10859																-0.619378	0.0700333	0.888667
Svalbard	Kunzmann et al. (ref. 118)	654.3	654.3	654.3	651.53	648.209	G419	Macdonaldryggen	Samples measured down from top (0m = base of Slangen Member)	Shale	2306.92	4.19	0.64		0.55	0		2.17	0.71	38.7	0		0.131265	0.5179					0.87
Greenland		654.471	654.471	654.471	651.772	648.535	G419	Macdonaldryggen	Samples measured down from top (0m = base of Slangen Member)	Shale	2301.58	4.41	0.55		1.03	0.21		2.28	0.74	52.02	0		0.23356	0.517007					1.88
		654.681	654.681	654.681	652.069	648.936	G419	Macdonaldryggen	Samples measured down from top (0m = base of Slangen Member)	Shale	2295.02	5.52	0.71		1.58	0.55		2.06	0.13	72.74	0		0.286232	0.373188					2.23
		653.881	653.881	653.881	650.939	647.41	G435	Macdonaldryggen	Samples measured down from top (0m = base of Slangen Member)	Shale	2320	6.96	0.22		0.19	0		2.85	0.43	75.59	0		0.0272989	0.409483					0.88
		654.015	654.015	654.015	651.127	647.664	G435	Macdonaldryggen	Samples measured down from top (0m = base of Slangen Member)	Shale	2315.84	5.83	0.24		0.68	0		2.29	0.26	61.83	0		0.116638	0.392796					2.82
		654.256	654.256	654.256	651.469	648.126	G435	Macdonaldryggen	Samples measured down from top (0m = base of Slangen Member)	Shale	2308.28	7.08	0.8		0.39	0		2.99	0.53	90.71	0		0.0550847	0.422316					0.49
		654.563	654.563	654.563	651.903	648.712	G435	Macdonaldryggen	Samples measured down from top (0m = base of Slangen Member)	Shale	2298.69	7.56	0.83		0.54	0		2.79	0.16	107.43	6.83		0.0714286	0.369048					0.65
		654.929	654.903	654.903	652.419	649.409	G435	Macdonaldryggen	Samples measured down from top (0m = base of Slangen Member)	Shale	2288.07	7.69	0.59		0.53	0		3.08	0.4	111.92	9.53		0.0689207	0.40052					0.89
		655.135	655.076	655.076	652.71	649.803	G435	Macdonaldryggen	Samples measured down from top (0m = base of Slangen Member)	Shale	2282.66	7.55	0.89		0.54	0		2.96	0.33	107.57	7.09		0.0715232	0.392053					0.6
		655.345	655.253	655.253	653.007	650.204	G435a	Macdonaldryggen	Samples measured down from top (0m = base of Slangen Member)	Shale	2277.15	6.89	0.68		0.46	0		2.57	0.17	100.22	8.5		0.0667634	0.373004					0.68
		655.515	655.395	655.395	653.248	650.528	G435	Macdonaldryggen	Samples measured down from top (0m = base of Slangen Member)	Shale	2272.69	6.95	0.52		0.37	0		2.62	0.2	106.83	14.32		0.0532374	0.376978					0.71
		657.26	656.86	656.86	655.714	653.86	G407	Macdonaldryggen		Shale	2226.91	6.77	0.19		0.12	0		2.11	0	131.46	41.31		0.0177253	0.311669					0.65
		657.917	657.412	657.412	656.643	655.114	G407	Macdonaldryggen		Shale	2209.67	6.42	0.2		0.22	0		1.94	0	141	55.58		0.0342679	0.302181					1.1
		658.605	657.99	657.99	657.615	656.428	G407	Macdonaldryggen		Shale	2191.62	6.31	0.23		0.14	0		2.02	0	140.88	56.91		0.022187	0.320127					0.63
		659.121	658.423	658.423	658.345	657.413	G407	Macdonaldryggen		Shale	2178.08	6.15	0.24		0.19	0		1.73	0	128.3	46.51		0.0308943	0.281301					0.79
		657.747	657.269	657.269	656.403	654.79	GR12	Arena	GREENLAND	Shale	2214.13	7.7	0.28		0.25	0		1.72	0	175.71	73.27		0.0324675	0.223377					0.9
		658.019	657.498	657.498	656.787	655.31	GR12	Arena	GREENLAND	Shale	2206.99	7.37	0.2		0.23	0		1.49	0	157.47	59.41		0.0312076	0.202171					1.17
		658.294	657.728	657.728	657.175	655.833	GR12	Arena	GREENLAND	Shale	2199.79	7.51	0.22		0.81	0		1.77	0	193.54	93.65		0.107856	0.235686					3.64
		660.235	659.358	659.358	659.919	659.54	GR12	Arena	GREENLAND	Shale	2148.86	7.48	0.22		0.23	0		1.93	0	173.34	73.8		0.0307487	0.258021					1.06
		660.47	659.555	659.555	660.25	659.987	GR12	Arena	GREENLAND	Shale	2142.71	7.41	0.24		0.39	0		1.89	0	182.9	84.28		0.0526316	0.255061					1.64
		660.56	659.63	659.63	660.377	660.159	GR12	Arena	GREENLAND	Shale	2140.35	7.07	0.38		0.79	0		2.02	0	194.34	100.2		0.11174	0.285714					2.09
		660.762	659.8	659.8	660.663	660.545	GR12	Arena	GREENLAND	Shale	2135.05	1.51	0.78		5.07	4.79		0.51	0	50.87	30.84		3.35762	0.337748					6.48
	Scheller et al. (ref. 42)	660.703	659.751	659.751	660.58	660.433		Arena	K3-222	Shale	374.6	7	2.2		3.2								0.457143						1.45455		0.89	1.02
		660.678	659.73	659.73	660.545	660.386		Arena	K3-223	Shale	375	1.5	3		1.3								0.866667						0.433333		1.47	1.57
		660.617	659.679	659.679	660.459	660.269		Arena	K3-224	Shale	376	8	2.3		3.5								0.4375						1.52174		0.6	0.7
		660.568	659.638	659.638	660.39	660.176		Arena	K3-225	Shale	376.8	1.9	2.9
		660.568	659.638	659.638	660.39	660.176		Arena	K3-226	Shale	376.8	-	3
		660.507	659.586	659.586	660.303	660.059		Arena	K3-227	Shale	377.8	2.9	1.8		2.4								0.827586						1.33333			0.02
		660.434	659.525	659.525	660.199	659.919		Arena	K3-228	Shale	379	8	1		2.9								0.3625						2.9		0.11	0.18
		660.379	659.478	659.478	660.122	659.814		Arena	K3-229	Shale	379.9	2.4	0.8		1.5								0.625						1.875		-0.53	-0.53
		660.372	659.473	659.473	660.113	659.802		Arena	K3-230	Shale	380	8.3	0.6
		660.262	659.381	659.381	659.957	659.592		Arena	K3-231	Shale	381.8	4.7	0.6
		660.226	659.35	659.35	659.905	659.521		Arena	K3-232	Shale	382.4	8.9	0.6		0.9								0.101124						1.5		-0.18	-0.02
		660.128	659.268	659.268	659.767	659.335		Arena	K3-233	Shale	384	-	0.5
		660.005	659.165	659.165	659.594	659.101		Arena	K3-234	Shale	386	8.1	0.5
		659.871	659.052	659.052	659.404	658.844		Arena	K3-235	Shale	388.2	8.2	0.5		1.4								0.170732						2.8		-0.26	-0.2
		659.76	658.959	658.959	659.248	658.633		Arena	K3-236	Shale	390	7.7	0.3
		659.626	658.846	658.846	659.058	658.376		Arena	K3-237	Shale	392.2	6.6	0.1		0.2								0.030303						2		-0.12	-1.3
		659.506	658.746	658.746	658.889	658.149		Arena	K3-238	Shale	394.15	8.6	0.3
		659.491	658.733	658.733	658.867	658.119		Arena	K3-239	Shale	394.4	7.7	0.1
		659.369	658.631	658.631	658.694	657.886		Arena	K3-240	Shale	396.4	7.8	0.2		0.6								0.0769231						3		-0.71	-1
		659.21	658.497	658.497	658.47	657.582		Arena	K3-241	Shale	399	8.3	0.2
		659.167	658.461	658.461	658.409	657.5		Arena	K3-242	Shale	399.7	4.6	0
		658.995	658.317	658.317	658.167	657.173		Arena	K3-243	Shale	402.5	9.4	0.1
		658.873	658.214	658.214	657.994	656.939		Arena	K3-244	Shale	404.5	9	0
		658.751	658.112	658.112	657.821	656.706		Arena	K3-245	Shale	406.5	-	0
		655.17	655.106	655.106	652.761	649.871		Arena	K3-248	Shale	465	10.8	0.1
		655.048	655.003	655.003	652.588	649.637		Arena	K3-249	Shale	467	9	0.2
		654.926	654.901	654.901	652.415	649.403		Arena	K3-250	Shale	469	7.2	0.1
		654.803	654.798	654.798	652.242	649.17		Arena	K3-251	Shale	471	-	0
		654.695	654.695	654.695	652.089	648.963		Arena	K3-252	Shale	473	8.1	0.2
		654.592	654.592	654.592	651.944	648.767		Arena	K3-253	Shale	475	-	0.1
		654.49	654.49	654.49	651.798	648.571		Arena	K3-254	Shale	477	8.3	0.1
		654.387	654.387	654.387	651.653	648.375		Arena	K3-255	Shale	479	8.6	0		0.1								0.0116279									-0.7
		654.284	654.284	654.284	651.508	648.179		Arena	K3-256	Shale	481	8.1	0.2
		653.822	653.822	653.822	650.854	647.296		Arena	K3-257	Shale	490	6.9	0.2
		653.308	653.308	653.308	650.128	646.315		Arena	K3-258	Shale	500	6.7	0.2
		651.433	651.433	651.433	647.478	642.735		Arena	K3-259	Shale	536.5	6	0.3		7.8								1.3						26		0.12	0.1
		651.356	651.356	651.356	647.369	642.588		Arena	K3-260	Shale	538	-	0.2
		651.253	651.253	651.253	647.224	642.392		Arena	K3-261	Shale	540	8.1	0.2		0.4								0.0493827						2		-0.65	-1.6
		651.15	651.15	651.15	647.079	642.195		Arena	K3-262	Shale	542	6.9	0.1
		651.15	651.15	651.15	647.079	642.195		Arena	K3-263	Shale	542	8.4	0.1
		651.047	651.047	651.047	646.933	641.999		Arena	K3-264	Shale	544	7.3	0.3
		650.945	650.945	650.945	646.788	641.803		Arena	K3-265	Shale	546	8.1	0.2
		650.842	650.842	650.842	646.643	641.607		Arena	K3-266	Shale	548	7.8	0.2
		650.739	650.739	650.739	646.498	641.411		Arena	K3-267	Shale	550	8	0.1		0.2								0.025						2		-0.86	0.1
		650.585	650.585	650.585	646.28	641.116		Arena	K3-268	Shale	553	8	0.3
Yangtze	Cheng et al. (ref. 152)	659.633	658.852	658.852	659.068	658.39	Minle	Datangpo	ML68	Black shale	18.8	8.14	3.64		6								0.737101						1.6
	Feng et al. (ref. 157)	659.764	658.962	658.962	659.253	658.64	outcrop section	Datangpo	MlL-11	Black shale	17	7	4.7		10.4								1.48571						2.2
	Li et al. (ref. 167)	659.778	658.975	658.975	659.274	658.668		Datangpo	ML-70	Black shale	16.8	8.01	4.77		18								2.24719						3.8		0.5	0.5
		659.837	659.023	659.023	659.356	658.779		Datangpo	ML-10	Black shale	16	6.8	3.9		3.8								0.558824						1
		659.909	659.084	659.084	659.459	658.918		Datangpo	ML09	Black shale	15	7.3	3.6		5								0.684932						1.4		0.05	-0.06
		659.924	659.097	659.097	659.479	658.946		Datangpo	ML72	Black shale	14.8	8.47	3.77		12								1.41677						3.2		0.43	0.43
		659.982	659.145	659.145	659.561	659.057		Datangpo	ML-08	Black shale	14	9	3.1		8.6								0.955556						2.8		0.07	0
		660.069	659.219	659.219	659.685	659.223		Datangpo	ML74	Black shale	12.8	9.1	2.77		20								2.1978						7.2		0.52	0.53
		660.127	659.268	659.268	659.767	659.334		Datangpo	ML-07	Black shale	12	10.1	2.1		10.2								1.0099						4.9		-0.04	-0.13
		660.2	659.329	659.329	659.87	659.473		Datangpo	ML-06	Black shale	11	10.9	1.9		3.6								0.330275						1.9
		660.273	659.39	659.39	659.972	659.612		Datangpo	ML-05	Black shale	10	7.1	2		14								1.97183						7		0.34	0.34
		660.287	659.402	659.402	659.993	659.64		Datangpo	ML77	Black shale	9.8	8.97	2.56		22								2.45262						8.6		0.94	1.02
		660.346	659.451	659.451	660.075	659.751		Datangpo	ML-04	Black shale	9	4.2	2.4		15								3.57143						6.3		0.66	0.68
		660.418	659.512	659.512	660.178	659.89		Datangpo	ML-03	Black shale	8	5.7	1.6		7								1.22807						4.4		0.61	0.66
		660.491	659.573	659.573	660.281	660.028		Datangpo	ML-02	Black shale	7	7.3	1.7		9								1.23288						5.3		0.6	0.65
		660.564	659.634	659.634	660.383	660.167		Datangpo	ML-01	Black shale	6	7.6	1.9		39								5.13158						20.5		1.07	1.1
		660.506	659.585	659.585	660.301	660.056		Datangpo	ML79	Black shale	6.8	7.63	2.61		31								4.06291						11.9
		660.651	659.707	659.707	660.507	660.334		Datangpo	ML80	Black shale	4.8	10.95	1.87		7								0.639269						3.7
		660.833	659.86	659.86	660.764	660.681		Datangpo	ML81	Black shale	2.3	7.94	1.67		29								3.65239						17.4		0.94	0.98
		660.971	659.976	659.976	660.959	660.944		Datangpo	ML82	Black shale	0.4	11.04	1.84		37								3.35145						20.1		1.01	1.07
		661	660	660	661	661		Datangpo	ML83	Black shale	0	8.01	1.92		29								3.62047						15.1		1.08	1.14
	This study	649.766	649.766	649.766	645.122	639.553	ZK102	Nantuo	DTP-101	Grey mudstone	1054	9.24202	0.106206		0.169173			0.557644		75.188			0.0183048	0.0603379	0.158242	0.168262			1.59288
		649.805	649.805	649.805	645.177	639.627	Drill core	Nantuo	DTP-100	Grey mudstone	1055	8.99884	0.122709		0.18617			0.748005		87.4335			0.0206882	0.0831224	0.161151	0.208865			1.51717
		649.883	649.883	649.883	645.288	639.776		Nantuo	DTP-99	Grey mudstone	1057	8.22904	0.135323		0.141782			0.677083		84.7801			0.0172295	0.0822798	0.126045	0.194171			1.04773
		649.961	649.961	649.961	645.398	639.925		Nantuo	DTP-98	Grey mudstone	1059	8.97021	0.145978		0.190864			0.591364		72.5907			0.0212775	0.0659254	0.185551	0.185453			1.30748
		650	650	650	645.453	640		Datangpo	DTP-97	Grey mudstone	1060	8.3871	0.214127		0.433938		2.04663	1.62241		86.4637			0.0517387	0.193441	0.387004	0.466752	0.00471642	0.00126148	2.02654
		650.033	650.033	650.033	645.5	640.063		Datangpo	DTP-96	Grey mudstone	1061	8.4392	0.213304		0.544355			1.02419		84.2742			0.0645031	0.121361	0.519231	0.315136			2.55202
		650.133	650.133	650.133	645.641	640.254		Datangpo	DTP-95	Grey mudstone	1064	8.10261	0.162978		0.362976			0.930127		82.5771			0.0447975	0.114794	0.344086	0.284426			2.22715
		650.267	650.267	650.267	645.83	640.509		Datangpo	DTP-94	Grey mudstone	1068	8.0786	0.17		0.549674			0.789902		82.6547			0.0680408	0.0977771	0.542714	0.25158			3.23337
		650.3	650.3	650.3	645.877	640.572		Datangpo	DTP-93	Grey mudstone	1069	8.30177	0.174896		0.560408			1.79767		88.064			0.0675046	0.216541	0.554955	0.574252			3.20423
		650.4	650.4	650.4	646.018	640.763		Datangpo	DTP-92	Grey mudstone	1072	8.67718	0.201626		0.899621			1.05429		86.4899			0.103677	0.121502	0.86692	0.327732			4.46184
		650.533	650.533	650.533	646.207	641.018		Datangpo	DTP-91	Grey mudstone	1076	8.43849	0.205229		1.17112			0.946602		91.0194			0.138783	0.112177	1.07972	0.281525			5.70638
		650.733	650.733	650.733	646.49	641.4		Datangpo	DTP-90	Grey mudstone	1082	8.77897	0.274535		0.398265			0.768927		84.3849			0.0453658	0.0875875	0.37757	0.235152			1.45069
		650.833	650.833	650.833	646.631	641.591		Datangpo	DTP-89	Grey mudstone	1085	8.2768	0.154363		0.249554			0.748663		88.2353			0.0301511	0.0904532	0.227411	0.220075			1.61667
		650.967	650.967	650.967	646.819	641.845		Datangpo	DTP-88	Grey mudstone	1089	9.21248	0.157997		0.457938			0.66825		82.768			0.0497084	0.0725374	0.442623	0.208355			2.89839
		651.2	651.2	651.2	647.149	642.291		Datangpo	DTP-87	Grey mudstone	1096	10.0713	0.155855		0.586924		1.48588	0.839525		89.153			0.0582768	0.0833579	0.509677	0.235172	0.00253165	0.00176991	3.76584
		651.3	651.3	651.3	647.29	642.482		Datangpo	DTP-86	Grey mudstone	1099	10.0713	0.210063		0.49512		5.15616	0.873123		86.0439			0.0491614	0.086694	0.393291	0.223726	0.0104139	0.00590542	2.35701
		651.367	651.367	651.367	647.385	642.609		Datangpo	DTP-85	Grey mudstone	1101	10.2054	0.122595		1.09439		5.08096	0.915482		82.9889			0.107237	0.0897059	0.857895	0.231499	0.00464273	0.00555004	8.92691
		651.467	651.467	651.467	647.526	642.8		Datangpo	DTP-84	Grey mudstone	1104	10.3428	0.231755		0.48594		4.78274	0.905624		87.5882			0.0469832	0.0875605	0.375866	0.225963	0.00984225	0.00528116	2.09678
		651.5	651.5	651.5	647.573	642.863		Datangpo	DTP-83	Grey mudstone	1105	10.4186	0.29152		0.461377		4.31088	1.02816		89.196			0.0442841	0.0986852	0.354273	0.254671	0.00934351	0.00419282	1.58266
		651.633	651.633	651.633	647.762	643.118		Datangpo	DTP-82	Grey mudstone	1109	9.81969	0.169418		0.348128		4.73544	0.859223		82.5173			0.035452	0.0875	0.283616	0.225806	0.0136026	0.0055113	2.05485
		651.767	651.767	651.767	647.95	643.372		Datangpo	DTP-81	Grey mudstone	1113	9.83187	0.19444		0.483004		3.9989	0.794591		83.8205			0.0491264	0.0808178	0.393011	0.208562	0.00827923	0.00503266	2.48408
		651.9	651.9	651.9	648.138	643.627		Datangpo	DTP-80	Grey mudstone	1117	10	0.207456		0.851375		4.8518	1.00473		77.3359			0.0851375	0.100473	0.6811	0.259284	0.00569879	0.00482899	4.10388
		652.033	652.033	652.033	648.327	643.882		Datangpo	DTP-79	Grey mudstone	1121	10.1128	0.119511		0.471799		4.00732	0.969817		86.9741			0.0466536	0.0958999	0.373229	0.247484	0.0084937	0.00413203	3.94773
		652.133	652.133	652.133	648.468	644.072		Datangpo	DTP-78	Grey mudstone	1124	10.4181	0.27784		0.408995		4.644	0.910051		82.8476			0.0392582	0.0873531	0.314066	0.225427	0.0113547	0.00510302	1.47205
		652.333	652.333	652.333	648.751	644.454		Datangpo	DTP-77	Grey mudstone	1130	9.375	0.2743		0.806696		2.81667	0.743452		92.4798			0.0860476	0.0793016	0.688381	0.204649	0.00349161	0.00378863	2.94092
		652.5	652.5	652.5	648.986	644.772		Datangpo	DTP-76	Grey shale	1137	9.93634	0.135021		0.406684		3.17014	0.782986		86.9482			0.0409289	0.0788002	0.327432	0.203355	0.00779509	0.00404878	3.012
		652.679	652.679	652.679	649.239	645.113		Datangpo	DTP-75	Grey shale	1142	9.95192	0.209518		0.542468		3.96667	1.00321		89.8853			0.0545089	0.100805	0.436071	0.260142	0.00731226	0.00395399	2.58913
		652.821	652.821	652.821	649.441	645.386		Datangpo	DTP-74	Grey shale	1146	10.4642	0.128206		0.541327		4.82655	0.750407		88.8603			0.0517315	0.0717121	0.413852	0.185063	0.00891613	0.0064319	4.22232
		653	653	653	649.693	645.727		Datangpo	DTP-73	Grey shale	1151	9.97666	0.316727		0.913215		3.40898	0.963827		88.7783			0.0915351	0.0966082	0.732281	0.249311	0.00373295	0.00353692	2.88328
		653.107	653.107	653.107	649.845	645.932		Datangpo	DTP-72	Grey shale	1154	10.2852	0.127202		0.958398		4.66719	1.04727		85.1691			0.0931827	0.101823	0.745461	0.262769	0.00486978	0.00445655	7.53446
		653.286	653.286	653.286	650.097	646.272		Datangpo	DTP-71	Grey shale	1159	10.3535	0.516177		1.31474		5.19804	1.11031		92.698			0.126985	0.10724	1.01588	0.276748	0.00395368	0.00468163	2.54706
		653.393	653.393	653.393	650.248	646.477		Datangpo	DTP-70	Grey shale	1162	10.1799	0.106878		0.315288		4.82302	0.768345		83.8799			0.0309717	0.075477	0.247774	0.194779	0.0152972	0.00627715	2.94999
		653.571	653.571	653.571	650.501	646.818		Datangpo	DTP-69	Grey shale	1167	10.11	0.101112		0.559939		4.16313	1.00986		81.2481			0.0553846	0.0998874	0.443077	0.257774	0.00743496	0.00412246	5.53782
		653.714	653.714	653.714	650.703	647.091		Datangpo	DTP-68	Grey shale	1171	10.4273	0.13027		0.247189		4.62669	0.916042		85.524			0.023706	0.0878505	0.189648	0.226711	0.0187172	0.00505074	1.89751
		653.929	653.929	653.929	651.006	647.5		Datangpo	DTP-67	Grey shale	1177	10.338	0.0844461		0.300477		4.46534	0.718804		80.6759			0.0290654	0.0695306	0.232523	0.179434	0.0148609	0.00621218	3.55821
		654.036	654.036	654.036	651.157	647.704		Datangpo	DTP-66	Grey shale	1180	9.35933	0.0927533		1.7493		3.62987	0.803969		78.586			0.186905	0.0859003	1.49524	0.221678	0.00207504	0.00451494	18.8597
		654.107	654.107	654.107	651.258	647.841		Datangpo	DTP-65	Grey shale	1182	9.71495	0.113245		0.780607		5.39159	1.21028		80.4757			0.0803511	0.124579	0.642809	0.321495	0.00690691	0.00445483	6.89307
		654.321	654.321	654.321	651.561	648.25		Datangpo	DTP-64	Grey shale	1188	14.8167	0.0971105		0.307778		4.39056	1.49		143.465			0.0207724	0.100562	0.166179	0.259516	0.0142653	0.00294668	3.16935
		654.5	654.5	654.5	651.813	648.591		Datangpo	DTP-63	Grey shale	1193	9.3059	0.099757		0.148869		3.72739	0.68907		73.2522			0.0159973	0.0740466	0.127978	0.191088	0.025038	0.0054093	1.49232
		654.607	654.607	654.607	651.965	648.795		Datangpo	DTP-62	Grey shale	1196	9.79965	0.105104		0.205575		4.78571	0.687718		75.8868			0.0209778	0.0701778	0.167822	0.181104	0.0232797	0.00695883	1.95593
		654.679	654.679	654.679	652.066	648.932		Datangpo	DTP-61	Grey shale	1198	10.625	0.596626		2.84555		5.45504	1.14748		81.295			0.267816	0.107998	2.14253	0.278705	0.00191704	0.00475392	4.7694
		654.831	654.821	654.821	652.281	649.223		Datangpo	DTP-60	Grey shale	1202	10.8311	0.101027		0.344336		4.44504	0.834115		81.369			0.0317915	0.0770111	0.254332	0.198738	0.012909	0.00532905	3.40837
		654.916	654.893	654.893	652.402	649.386		Datangpo	DTP-59	Grey shale	1204	11.1354	0.159377		0.512389		4.80436	0.904586		81.6527			0.0460146	0.0812355	0.368117	0.20964	0.0093764	0.00531112	3.21496
		655.001	654.964	654.964	652.522	649.548		Datangpo	DTP-58	Grey shale	1206	10.43	0.118499		0.74217		3.25171	0.71697		82.2412			0.0711575	0.0687415	0.56926	0.177397	0.00438135	0.00453535	6.2631
		655.087	655.036	655.036	652.642	649.71		Datangpo	DTP-57	Grey shale	1208	10.5662	0.111084		0.14734		4.09823	0.622101		82.4645			0.0139445	0.0588767	0.111556	0.15194	0.0278148	0.00658772	1.32638
		655.172	655.107	655.107	652.762	649.873		Datangpo	DTP-56	Grey shale	1210	10.7357	0.133855		0.213549		3.84154	0.719374		84.9404			0.0198915	0.0670078	0.159132	0.172923	0.0179891	0.00534012	1.59537
		655.278	655.196	655.196	652.913	650.076		Datangpo	DTP-55	Grey shale	1212.5	11.2538	0.189707		0.536284		4.32067	0.768617		82.2907			0.0476536	0.0682984	0.381229	0.176254	0.00805668	0.00562135	2.82691
		655.406	655.304	655.304	653.093	650.32		Datangpo	DTP-54	Grey shale	1215.5	11.5972	0.167875		0.38848		4.10539	0.682598		86.6961			0.0334977	0.0588588	0.267982	0.151894	0.0105678	0.00601436	2.3141
		655.427	655.321	655.321	653.123	650.36		Datangpo	DTP-53	Grey shale	1216	10.7925	0.147352		0.467857		3.66122	0.741156		90.0793			0.0433501	0.0686732	0.346801	0.177221	0.00782552	0.00493988	3.1751
		655.554	655.429	655.429	653.304	650.604		Datangpo	DTP-52	Grey shale	1219	10.8129	0.144536		0.387645		3.99494	0.669798		87.1236			0.0358503	0.0619445	0.286803	0.159857	0.0103057	0.0059644	2.68199
		655.64	655.5	655.5	653.424	650.766		Datangpo	DTP-51	Grey shale	1221	11.0919	0.175338		0.315135		4.11341	0.854975		87.0712			0.0284113	0.077081	0.22729	0.198919	0.0130528	0.00481114	1.7973
		655.81	655.643	655.643	653.664	651.091		Datangpo	DTP-50	Grey shale	1225	10.787	0.160446		0.315807		3.88094	0.802917		86.037			0.0292767	0.074434	0.234214	0.192088	0.0122889	0.00483354	1.96831
		655.937	655.75	655.75	653.845	651.335		Datangpo	DTP-49	Grey shale	1228	10.6325	0.147295		0.248494		4.59036	0.801205		85.2401			0.0233711	0.0753541	0.186969	0.194462	0.0184727	0.00572932	1.68705
		656.065	655.857	655.857	654.025	651.579		Datangpo	DTP-48	Grey shale	1231	11.2534	0.158201		0.33248		3.44092	0.771175		91.7736			0.0295448	0.0685281	0.236358	0.176847	0.0103493	0.00446191	2.10162
		656.108	655.893	655.893	654.085	651.66		Datangpo	DTP-47	Grey shale	1232	10.3078	0.125842		0.174085		6.66681	0.9401		78.2704			0.0168886	0.0912026	0.135109	0.235362	0.0382963	0.00709159	1.38336
		656.278	656.036	656.036	654.326	651.985		Datangpo	DTP-46	Grey shale	1236	11.4861	0.13209		0.23394		4.03793	0.758127		90.0364			0.0203673	0.066004	0.162938	0.170333	0.0172605	0.00532619	1.77106
		656.405	656.143	656.143	654.506	652.228		Datangpo	DTP-45	Grey shale	1239	9.48588	0.13543		0.143109		2.35436	0.571977		89.5381			0.0150866	0.0602977	0.120692	0.155607	0.0164515	0.00411618	1.0567
		656.597	656.304	656.304	654.777	652.594		Datangpo	DTP-44	Grey shale	1243.5	9.93916	0.17088		1.14715		3.07795	1.05684		89.2772			0.115417	0.106331	0.923336	0.274403	0.00268313	0.00291239	6.71318
		656.618	656.321	656.321	654.807	652.634		Datangpo	DTP-43	Grey shale	1244	10.2082	0.135567		0.236964		2.85555	0.917578		90.4344			0.0232132	0.0898867	0.185705	0.231966	0.0120506	0.00311205	1.74795
		656.746	656.429	656.429	654.987	652.878		Datangpo	DTP-42	Grey shale	1247	10.3848	0.161843		0.410418		3.103	0.91101		91.5539			0.0395212	0.0877256	0.316169	0.226389	0.00756058	0.00340611	2.53591
		656.831	656.5	656.5	655.107	653.04		Datangpo	DTP-41	Grey shale	1249	9.9057	0.178399		0.654966		2.84661	0.758173		85.4709			0.0661202	0.076539	0.528961	0.19752	0.00434618	0.00375456	3.67136
		656.916	656.571	656.571	655.228	653.203		Datangpo	DTP-40	Grey shale	1251	9.65733	0.149597		0.217483		2.25884	0.802321		83.9606			0.02252	0.083079	0.18016	0.214397	0.0103863	0.00281538	1.4538
		657.001	656.643	656.643	655.348	653.365		Datangpo	DTP-39	Grey shale	1253	10.5108	0.148222		0.555624		2.78991	0.788048		88.8784			0.0528625	0.0749754	0.4229	0.193485	0.00502121	0.00354028	3.74859
		657.129	656.75	656.75	655.528	653.609		Datangpo	DTP-38	Grey shale	1256	10.2247	0.20169		0.218583		2.54855	0.959063		87.3894			0.021378	0.0937989	0.171024	0.242062	0.0116594	0.00265734	1.08376
		657.214	656.821	656.821	655.649	653.771		Datangpo	DTP-37	Grey shale	1258	10.1646	0.215503		0.322391		2.49912	0.766632		87.1838			0.0317172	0.075422	0.253738	0.194637	0.00775183	0.00325988	1.496
		657.299	656.893	656.893	655.769	653.934		Datangpo	DTP-36	Grey shale	1260	9.54124	0.378571		0.203527		2.33279	0.749402		86.4988			0.0213312	0.0785435	0.17065	0.202693	0.0114618	0.00311286	0.537618
		657.384	656.964	656.964	655.889	654.096		Datangpo	DTP-35	Grey shale	1262	9.75341	0.177984		0.368331		2.46604	0.70487		87.0161			0.0377644	0.072269	0.302115	0.186501	0.00669516	0.00349857	2.06946
		657.469	657.036	657.036	656.009	654.259		Datangpo	DTP-34	Grey shale	1264	9.8977	0.173628		0.452792		2.90367	0.925192		81.8024			0.0457472	0.0934755	0.365978	0.241227	0.0064128	0.00313845	2.60783
		657.597	657.143	657.143	656.19	654.502		Datangpo	DTP-33	Grey shale	1267	9.60867	0.352805		0.705101		2.51083	0.68501		81.5529			0.0733818	0.0712909	0.587055	0.183977	0.00356095	0.00366539	1.99856
		657.724	657.25	657.25	656.37	654.746		Datangpo	DTP-32	Grey shale	1270	8.92168	0.156617		0.673312		2.91969	0.92622		85.3163			0.0754691	0.103817	0.603753	0.267914	0.00433632	0.00315227	4.29911
		657.745	657.268	657.268	656.4	654.787		Datangpo	DTP-31	Grey shale	1270.5	11.1111	0.195829		0.272917		5.49769	1.04306		83.0829			0.0245625	0.093875	0.1965	0.242258	0.0201442	0.00527075	1.39365
		657.809	657.321	657.321	656.49	654.909		Datangpo	DTP-30	Grey shale	1272	8.12866	0.2775		8.43227		2.1208	0.623202		74.6392			1.03735	0.0766672	8.2988	0.197851	0.00025151	0.00340308	30.3866
		657.937	657.429	657.429	656.671	655.152		Datangpo	DTP-29	Grey shale	1275	9.23811	0.164948		0.519993		2.32961	0.715238		76.5182			0.0562878	0.0774225	0.450302	0.1998	0.00448008	0.00325711	3.15246
		657.979	657.464	657.464	656.731	655.233		Datangpo	DTP-28	Grey shale	1276	8.7598	0.324291		0.432113		2.10021	0.681887		82.1105			0.0493291	0.0778428	0.394633	0.200885	0.00486033	0.00308	1.33249
		658.107	657.571	657.571	656.911	655.477		Datangpo	DTP-27	Grey shale	1279	8.53524	0.18149		0.805754		2.84086	0.893447		75.7693			0.0944032	0.104677	0.755226	0.270135	0.00352571	0.00317966	4.43967
		658.235	657.679	657.679	657.092	655.721		Datangpo	DTP-26	Grey shale	1282	8.55444	0.475702		0.83619		2.61774	0.668548		77.7593			0.0977492	0.0781523	0.781994	0.201683	0.00313056	0.00391556	1.7578
		658.277	657.714	657.714	657.152	655.802		Datangpo	DTP-25	Grey shale	1283	9.03026	0.566127		0.859548		2.89685	0.855286		81.0976			0.0951853	0.0947132	0.761482	0.244421	0.0033702	0.00338699	1.5183
		658.379	657.8	657.8	657.296	655.997		Datangpo	DTP-24	Black shale	1285	8.43326	1.08161		1.16033		3.02802	0.810849		78.4425			0.13759	0.096149	1.10072	0.248126	0.00260961	0.00373437	1.07278
		658.532	657.928	657.928	657.512	656.289		Datangpo	DTP-23	Black shale	1287	8.41848	1.30349		1.0529		3.77772	1.02681		78.8382			0.12507	0.121971	1.00056	0.314764	0.00358792	0.00367908	0.807755
		658.762	658.121	658.121	657.837	656.727		Datangpo	DTP-22	Black shale	1290	9.11752	1.85272		1.65773		4.53575	1.21984		84.8807			0.181818	0.133791	1.45455	0.345266	0.00273612	0.00371832	0.894755
		658.915	658.25	658.25	658.053	657.02		Datangpo	DTP-21	Black shale	1292	9.18831	2.32651		1.93858		4.97944	1.25812		82.7229			0.210984	0.136926	1.68787	0.353357	0.0025686	0.00395785	0.833258
		659.145	658.442	658.442	658.378	657.458		Datangpo	DTP-20	Black shale	1295	8.9208	2.53029		1.87837		5.16862	1.18647		82.473			0.210561	0.133	1.68449	0.343226	0.00275165	0.00435632	0.742354
		659.298	658.571	658.571	658.594	657.75		Datangpo	DTP-19	Black shale	1297	8.90107	3.22285		3.31681		9.31491	1.23053		92.2086			0.37263	0.138245	2.98104	0.356761	0.00280839	0.00756984	1.02915
		659.405	658.661	658.661	658.745	657.955		Datangpo	DTP-18	Black shale	1298.4	8.39829	3.41251		2.97837		6.88593	1.1307		88.3481			0.354641	0.134635	2.83713	0.347445	0.00231198	0.00608995	0.872781
		659.527	658.764	658.764	658.918	658.188		Datangpo	DTP-17	Black shale	1300	9.14505	2.01494		2.9312		10.5468	1.28122		87.8108			0.320523	0.1401	2.56418	0.361548	0.00359813	0.00823187	1.45473
		659.604	658.828	658.828	659.027	658.334		Datangpo	DTP-16	Black shale	1301	9.62902	1.77217		2.73794		5.79493	1.35491		92.1511			0.284343	0.140711	2.27474	0.363124	0.00211653	0.004277	1.54497
		659.757	658.956	658.956	659.243	658.627		Datangpo	DTP-15	Black shale	1303	9.42757	1.86851		3.49252		8.63481	1.3271		93.6437			0.370458	0.140768	2.96367	0.363273	0.00247237	0.00650651	1.86915
		659.91	659.085	659.085	659.459	658.919		Datangpo	DTP-14	Black shale	1305	8.76847	1.78174		3.63406		4.82723	1.43209		96.8612			0.414446	0.163323	3.31557	0.421478	0.00132833	0.00337076	2.03961
		660.063	659.213	659.213	659.676	659.211		Datangpo	DTP-13	Black shale	1307	8.93625	2.1877		8.55408		5.30259	1.27629		104.461			0.957234	0.142822	7.65787	0.368573	0.00061989	0.00415467	3.91008
		660.201	659.329	659.329	659.87	659.474		Datangpo	DTP-12	Black shale	1308.8	10	2.01624		9.47089		5.16707	1.69936		104.387			0.947089	0.169936	7.57671	0.438546	0.000545574	0.00304059	4.6973
		660.292	659.406	659.406	660	659.649		Datangpo	DTP-11	Mn carbonate	1310	2.51736	1.37193				19.2951	0.527778		17.2014						0.541046		0.0365592	0
		660.446	659.535	659.535	660.216	659.941		Datangpo	DTP-10	Black shale	1312	8.99952	2.07268		13.6504		9.61867	2.02364		108.4			1.51679	0.224861	12.1344	0.580286	0.000704642	0.00475316	6.58587
		660.599	659.663	659.663	660.433	660.234		Datangpo	DTP-9	Black shale	1314	20.9747	2.31407		33.7166		37.7852	4.49097		133.57			1.60749	0.214114	12.8599	0.552551	0.00112067	0.00841359	14.5703
		660.752	659.791	659.791	660.649	660.526		Datangpo	DTP-8	Mn carbonate	1316	0.520833	2.64135				15.6146			11.0312									0
		660.905	659.92	659.92	660.865	660.818		Datangpo	DTP-7	Mn carbonate	1318	2.32812	1.6153		0.475		15.1609	0.429687		20.2766			0.204027		1.63221	0.476294	0.0319178	0.0352836	0.294063
		660.981	659.984	659.984	660.973	660.964		Datangpo	DTP-6	Mn carbonate	1319	7.18213	0.315044		3.64433		16.8316	0.69244		63.957			0.507416		4.05933	0.248804	0.00461858	0.0243077	11.5677
		661.027	660.023	660.023	661.038	661.052		TSA	DTP-5	Mn carbonate	1319.6	3.45161	1.18887		0.519355		17.6016	0.524194		29.7645			0.150467		1.20374	0.39192	0.0338913	0.0335785	0.436846
		661.059	660.049	660.049	661.083	661.112		TSA	DTP-4	Black shale	1320.3	8.07314	0.0651974		2.60453		4.12136	0.794578		88.4068			0.322617	0.0984224	2.58093	0.253993	0.00158238	0.00518686	39.9484
		661.068	660.057	660.057	661.096	661.129		TSA	DTP-3	Black shale	1320.5	6.49452	0.0723817		2.37271		3.6362	0.778908		82.7837			0.365341	0.119933	2.92273	0.309505	0.00153251	0.00466833	32.7806
		661.09	660.076	660.076	661.128	661.173		TSA	DTP-2	Black shale	1321	9.12468	0.0779545		3.05167		5.09052	0.694278		115.417			0.334441	0.076088	2.67553	0.196356	0.00166811	0.0073321	39.1468
		661.136	660.114	660.114	661.192	661.259		TSA	DTP-1	Black shale	1322	7.6274	0.0576961		1.28322		6.2374	0.834932		61.7937			0.168238	0.109465	1.34591	0.28249	0.00486074	0.00747055	22.241
	Feng et al. (ref. 157)	658.761	658.12	658.12	657.835	656.725	Minle	Datangpo	ML56	Black shale	30.8	8.03	1.81		2								0.25		2.5				1.10497
		658.833	658.181	658.181	657.938	656.863	outcrop section	Datangpo	ML57	Black shale	29.8	7.96	1.61		4								0.5		5				2.48447
		659.051	658.364	658.364	658.246	657.28		Datangpo	ML60	Black shale	26.8	9.39	2.68		6								0.64		6.4				2.23881
		659.197	658.486	658.486	658.451	657.557		Datangpo	ML62	Black shale	24.8	8.38	4.47		3								0.36		3.6				0.671141
		659.342	658.608	658.608	658.657	657.835		Datangpo	ML64	Black shale	22.8	8.07	2.42		4								0.5		5				1.65289
		659.488	658.73	658.73	658.862	658.113		Datangpo	ML66	Black shale	20.8	9.38	2.44		4								0.43		4.3				1.63934
		659.633	658.852	658.852	659.068	658.39		Datangpo	ML68	Black shale	18.8	8.14	3.64		6								0.74		7.4				1.64835
		659.778	658.975	658.975	659.274	658.668		Datangpo	ML70	Black shale	16.8	8.01	4.77		18								2.25		22.5				3.77358
		659.924	659.097	659.097	659.479	658.946		Datangpo	ML72	Black shale	14.8	8.47	3.77		12								1.42		14.2				3.18302
		660.069	659.219	659.219	659.685	659.223		Datangpo	ML74	Black shale	12.8	9.1	2.77		20								2.2		22				7.22022
		660.287	659.402	659.402	659.993	659.64		Datangpo	ML77	Black shale	9.8	8.97	2.56		22								2.45		24.5				8.59375
		660.506	659.585	659.585	660.301	660.056		Datangpo	ML79	Black shale	6.8	7.63	2.61		31								4.06		40.6				11.8774
		660.651	659.707	659.707	660.507	660.334		Datangpo	ML80	Black shale	4.8	10.95	1.87		7								0.64		6.4				3.74332
		660.833	659.86	659.86	660.764	660.681		Datangpo	ML81	Black shale	2.3	7.94	1.67		29								3.65		36.5				17.3653
		660.971	659.976	659.976	660.959	660.944		Datangpo	ML82	Black shale	0.4	11.04	1.84		37								3.35		33.5				20.1087
		661	660	660	661	661		Datangpo	ML83	Black shale	0	8.01	1.92		29								3.62		36.2				15.1042
	Li et al. (ref. 167)	649.088	650	650	644.164	638.258	Minle	Datango	ML-25	Shale	204	7	0.1		0.4								0.0571429						4
		649.146	650.049	650.049	644.246	638.369	outcrop section	Datango	ML-24	Shale	203	6.8	0.1		0.6								0.0882353						6
		653.447	653.659	653.659	650.324	646.58		Datango	ML-26	Shale	129	7.6	0.1		0.5								0.0657895						5
		653.737	653.903	653.903	650.735	647.135		Datango	ML-27	Shale	124	7.7	0.1		0.1								0.012987						1
		655.771	655.611	655.611	653.61	651.018		Datango	ML-28	Shale	89	6.5	0.2		0.1								0.0153846						0.5
		656.352	656.098	656.098	654.431	652.127		Datango	ML-29	Shale	79	6.9	0		0								0
		658.793	658.148	658.148	657.881	656.787		Datango	ML-17	Shale	37	7.6	0.2		0.2								0.0263158						1
		658.851	658.196	658.196	657.963	656.898		Datango	ML-16	Shale	36	6.8	0.1		1.4								0.205882						14
		658.91	658.245	658.245	658.046	657.009		Datango	ML-15	Shale	35	6.8	0.1		0.9								0.132353						9
		658.968	658.294	658.294	658.128	657.12		Datango	ML-14	Shale	34	6.7	0.2		1.3								0.19403						6.5
		659.334	658.601	658.601	658.645	657.819		Datango	ML-13	Shale	27.7	7.1	2.2		1.6								0.225352						0.727273
		659.375	658.635	658.635	658.703	657.897		Datango	ML-12	Shale	27	6.7	2.2		1.6								0.238806						0.727273
		659.956	659.123	659.123	659.524	659.006		Datango	ML-11	Shale	17	7	4.7		10.4								1.48571						2.21277
		660.014	659.172	659.172	659.606	659.117		Datango	ML-10	Shale	16	6.8	3.9		3.8								0.558824						0.974359
		660.072	659.221	659.221	659.688	659.228		Datango	ML-09	Shale	15		3.6		5														1.38889
		660.13	659.27	659.27	659.77	659.339		Datango	ML-08	Shale	14	9	3.1		8.6								0.955556						2.77419
		660.246	659.367	659.367	659.935	659.561		Datango	ML-07	Shale	12	10.1	2.1		10.2								1.0099						4.85714
		660.304	659.416	659.416	660.017	659.672		Datango	ML-06	Shale	11	10.9	1.9		3.6								0.330275						1.89474
		660.363	659.465	659.465	660.099	659.783		Datango	ML-05	Shale	10	7.1	2		14								1.97183						7
		660.421	659.514	659.514	660.181	659.894		Datango	ML-04	Shale	9	4.2	2.4		15								3.57143						6.25
		660.479	659.562	659.562	660.263	660.005		Datango	ML-03	Shale	8	5.7	1.6		7								1.22807						4.375
		660.537	659.611	659.611	660.345	660.116		Datango	ML-02	Shale	7		1.7		9														5.29412
		660.595	659.66	659.66	660.428	660.227		Datango	ML-01	Shale	6	7.6	1.9		39								5.13158						20.5263
		656.593	656.3	656.3	654.771	652.586	Yangjiaping	Datango	SH-07	Shale	11	6.3	0.2		0								0						0
		657.414	656.99	656.99	655.932	654.155	outcrop section	Datango	SH-06	Shale	6	6.2	0.1		0.6								0.0967742						6
		657.579	657.128	657.128	656.165	654.469		Datango	SH-04	Shale	5	6.1	0.6		3.2								0.52459						5.33333
		657.743	657.266	657.266	656.397	654.782		Datango	SH-03	Shale	4	6	0.4		2.2								0.366667						5.5
		657.908	657.404	657.404	656.629	655.096		Datango	SH-02	Shale	3	5.7	0.4		1.6								0.280702						4
		657.957	657.445	657.445	656.699	655.19		Datango	SH-01	Shale	2.7	6.1	2.7		2.7								0.442623						1
		658.236	657.68	657.68	657.094	655.724		Datango	SH-05	Shale	1	6.3	3.8		31.9								5.06349						8.39474
	Wei et al. (ref. 185)	658.379	657.8	657.8	657.296	655.997	ZK2303	Datangpo	SMS-46	Black shale	1459.8	8.74	1.19		2.75								0.314645		3.1				2.31092				0.071
		658.576	657.966	657.966	657.575	656.373	Drill core	Datangpo	SMS-44	Black shale	1461.71	8.89	2.87		2.31								0.259843		2.6				0.804878				0.071
		658.768	658.127	658.127	657.846	656.74		Datangpo	SMS-41	Black shale	1463.57	8.58	3.73		2.48								0.289044		2.9				0.664879				0.078
		658.939	658.27	658.27	658.087	657.065		Datangpo	SMS-38	Black shale	1465.22	9.23	4.26		2.78								0.301192		3.4				0.652582				0.076
		659.167	658.461	658.461	658.409	657.5		Datangpo	SMS-35	Black shale	1467.43	8.71	3.86		6.24								0.716418		7.2				1.61658				0.078
		659.342	658.608	658.608	658.657	657.835		Datangpo	SMS-32	Black shale	1469.13	9	2.44		4.17								0.463333		4.6				1.70902				0.072
		659.519	658.757	658.757	658.907	658.172		Datangpo	SMS-29	Black shale	1470.84	9.29	2.59		3.97								0.427341		4.3				1.53282				0.08
		659.612	658.835	658.835	659.038	658.35		Datangpo	SMS-26	Black shale	1471.7	8.89	2.76		7.65								0.860517		8.6				2.77174				0.084
		659.783	658.978	658.978	659.28	658.677		Datangpo	SMS-23	Black shale	1473.4	9.32	2.61		7.56								0.811159		8.1				2.89655				0.086
		659.855	659.039	659.039	659.382	658.815		Datangpo	SMS-21	Black shale	1474.1	10.24	3.03		9.02								0.880859		8.8				2.9769				0.091
		659.959	659.126	659.126	659.528	659.012		Datangpo	SMS-19	Black shale	1475.1	9.26	2.92		15.99								1.72678		17.3				5.47603				0.088
		660.052	659.204	659.204	659.659	659.189		Datangpo	SMS-15	Black shale	1476	9.24	2.78		11.74								1.27056		12.7				4.22302				0.083
		660.186	659.316	659.316	659.849	659.445		Datangpo	SMS-11	Black shale	1477.3	9.42	3.29		12.17								1.29193		12.9				3.69909				0.092
		660.299	659.412	659.412	660.01	659.662		Datangpo	SMS-8	Black shale	1478.4	9.61	3.15		23.36								2.4308		24.3				7.41587				0.088
		660.392	659.49	659.49	660.141	659.84		Datangpo	SMS-5	Black shale	1479.3	9.03	3.2		18.33								2.0299		20.3				5.72812				0.09
		660.464	659.55	659.55	660.243	659.977		Datangpo	SMS-3	Black shale	1480	8.71	4.01		46.48								5.33639		53.4				11.591				0.084
		660.599	659.663	659.663	660.433	660.234		Datangpo	SMS-1	Black shale	1481.3	8.47	3.51		48.11								5.68005		56.8				13.7066				0.071
	Wei et al. (ref. 186)	649.766	649.766	649.766	645.122	639.553	Daotuo	Datangpo	SMS-297	gray siltstone	250.16	9.34412	0.23	62.84	0.52			3.09				6.72509	0.05565	0.330689					2.26087	2.45577
		649.887	649.887	649.887	645.293	639.783	outcrop section	Datangpo	SMS-294	gray siltstone	247.6	9.34412	0.21	53.86	0.59			2.83				5.76405	0.0631413	0.302864					2.80952
		650.159	650.159	650.159	645.678	640.304	Mn carbonate unit avoided due to potential authigenic origin (Rooney et al., 2020)	Datangpo	SMS-288	gray siltstone	241.81	9.52941	0.23	53.73	0.57			2.8				5.63833	0.0598148	0.293827					2.47826	1.56078
		650.534	650.534	650.534	646.207	641.019		Datangpo	SMS-281	gray siltstone	233.86	9.34412	0.17	62.08	0.36			2.42				6.64375	0.0385269	0.258986					2.11765
		650.863	650.863	650.863	646.672	641.646		Datangpo	SMS-274	gray siltstone	226.88	9.71471	0.12	57.1	0.54			2.75				5.87769	0.0555858	0.283076					4.5	1.7733
		651.321	651.321	651.321	647.32	642.522		Datangpo	SMS-265	gray siltstone	217.15	9.63529	0.22	61.62	0.56			2.43				6.39524	0.0581197	0.252198					2.54545
		651.971	651.971	651.971	648.239	643.763		Datangpo	SMS-254	gray siltstone	203.35	9.71471	0.11	51.74	0.4			2.65				5.32595	0.0411747	0.272782					3.63636	2.24648
		652.333	652.333	652.333	648.751	644.454		Datangpo	SMS-246	gray siltstone	195.66	9.45	0.11	58.18	0.58			2.56				6.15661	0.0613757	0.270899					5.27273
		652.5	652.5	652.5	648.986	644.772		Datangpo	SMS-236	gray shale	186.34	9.52941	0.17	68.39	0.51			2.53				7.17673	0.0535185	0.265494					3	1.71652
		652.859	652.859	652.859	649.493	645.457		Datangpo	SMS-225	gray shale	175.31	9.79412	0.13	56.96	0.74			2.56				5.81574	0.0755556	0.261381					5.69231	1.89696
		653.175	653.175	653.175	649.941	646.061		Datangpo	SMS-215	gray shale	165.58	9.84706	0.4	64.15	0.91			2.63				6.51464	0.0924134	0.267085					2.275	1.03641
		653.451	653.451	653.451	650.33	646.588		Datangpo	SMS-205	gray shale	157.1	9.95294	0.12	63.8	1.52			2.97				6.41017	0.152719	0.298404					12.6667	0.696245
		653.727	653.727	653.727	650.721	647.115		Datangpo	SMS-196	gray shale	148.61	9.63529	0.12	72.08	0.48			2.53				7.48083	0.0498168	0.262576					4	1.29017
		653.999	653.999	653.999	651.105	647.634		Datangpo	SMS-186	gray shale	140.26	9.79412	0.1	66.03	0.27			2.54				6.7418	0.0275676	0.259339					2.7	1.22906
		654.216	654.216	654.216	651.412	648.048		Datangpo	SMS-175	gray shale	133.58	9.15882	0.09	78.32	0.68			2.42				8.55132	0.0742453	0.264226					7.55556	0.0255768
		654.542	654.542	654.542	651.873	648.672		Datangpo	SMS-165	gray shale	123.54	9.82059	0.09	63.66	0.31			2.62				6.4823	0.0315663	0.266786					3.44444	-0.394122
		654.855	654.842	654.842	652.315	649.269		Datangpo	SMS-155	gray shale	114.34	9.79412	0.09	59.29	0.64			2.48				6.05363	0.0653453	0.253213					7.11111	0.717138
		655.238	655.163	655.163	652.856	649.999		Datangpo	SMS-145	gray shale	104.47	9.74118	0.17	63.86	0.61			2.55				6.55568	0.0626208	0.261775					3.58824	1.08327
		655.521	655.401	655.401	653.257	650.54		Datangpo	SMS-137	gray shale	97.15	9.82059	0.18	55.93	0.69			2.46				5.69518	0.0702606	0.250494					3.83333	1.1548
		655.813	655.646	655.646	653.669	651.097		Datangpo	SMS-129	gray shale	89.62	9.84706	0.42	59.72	0.84			2.61				6.06476	0.0853047	0.265054					2	1.64425
		656.159	655.936	655.936	654.158	651.758		Datangpo	SMS-120	gray shale	80.69	9.84706	0.24	73.5	0.88			2.42				7.46416	0.0893668	0.245759					3.66667	0.385216
		656.458	656.187	656.187	654.581	652.329		Datangpo	SMS-111	gray shale	72.97	9.82059	0.18	66.9	1.06			2.33				6.81222	0.107937	0.237257					5.88889	1.37895
		656.786	656.463	656.463	655.044	652.955		Datangpo	SMS-102	gray shale	64.5	9.82059	0.17	61.1	0.45			2.84				6.22162	0.0458221	0.289188					2.64706	1.82049
		657.057	656.69	656.69	655.427	653.472		Datangpo	SMS-95	gray shale	57.51	9.9	0.17	66.06	0.34			2.38				6.67273	0.0343434	0.240404					2	1.41402
		657.282	656.879	656.879	655.745	653.902		Datangpo	SMS-89	gray shale	51.7	9.87353	0.13	73.2	0.5			2.72				7.41376	0.0506405	0.275484					3.84615	0.424939
		657.511	657.071	657.071	656.069	654.34		Datangpo	SMS-81	gray shale	45.78	9.84706	0.49	65.03	0.46			2.65				6.604	0.0467145	0.269116					0.938776	0.921107
		657.772	657.29	657.29	656.438	654.837		Datangpo	SMS-74	gray shale	39.05	9.71471	0.86	69.39	0.99			2.62				7.14278	0.101907	0.269694					1.15116	0.886803
		657.955	657.443	657.443	656.696	655.186		Datangpo	SMS-67	gray shale	34.34	9.76765	0.46	49.12	0.65			2.75				5.02885	0.0665462	0.281542					1.41304	2
		658.149	657.607	657.607	656.971	655.557		Datangpo	SMS-59	gray shale	29.32	9.52941	0.8	56.22	0.43			2.66				5.89963	0.0451235	0.279136					0.5375	0.724781
		658.277	657.714	657.714	657.152	655.802		Datangpo	SMS-54	gray shale	26.01	9.21176	2	51.42	0.69			2.57				5.58199	0.0749042	0.278991					0.345	-0.355015
		658.379	657.8	657.8	657.296	655.997		Datangpo	SMS-46	black shale	21.5	8.73529	1.19	27.71	2.75			3.35				3.17219	0.314815	0.383502					2.31092	-1.3307
		658.576	657.966	657.966	657.575	656.373		Datangpo	SMS-44	black shale	19.59	8.89412	2.87	31.04	2.31			2.94				3.48995	0.259722	0.330556					0.804878	-2.87897
		658.768	658.127	658.127	657.846	656.74		Datangpo	SMS-41	black shale	17.73	8.57647	3.73	33.49	2.48			2.28				3.90487	0.289163	0.265844					0.664879	-1.36902
		658.939	658.27	658.27	658.087	657.065		Datangpo	SMS-38	black shale	16.08	8.23235	4.26	29.61	2.78			2.8				3.59678	0.337692	0.340121					0.652582	-1.24243
		659.167	658.461	658.461	658.409	657.5		Datangpo	SMS-35	black shale	13.87	8.70882	3.86	29.47	6.24			3.42				3.38392	0.716515	0.392705					1.61658	-2.33158
		659.342	658.608	658.608	658.657	657.835		Datangpo	SMS-32	black shale	12.17	9	2.44	39.96	4.17			2.93				4.44	0.463333	0.325556					1.70902	-3.3792
		659.519	658.757	658.757	658.907	658.172		Datangpo	SMS-29	black shale	10.46	9.29118	2.59	36.19	3.97			3.26				3.89509	0.427287	0.350871					1.53282	-3.10124
		659.612	658.835	658.835	659.038	658.35		Datangpo	SMS-26	black shale	9.56	8.89412	2.76	29.96	7.65			3.37				3.36852	0.860119	0.378902					2.77174	-1.79537
		659.783	658.978	658.978	659.28	658.677		Datangpo	SMS-23	black shale	7.9	9.31765	2.61	32.06	7.56			3.25				3.44078	0.811364	0.348801					2.89655	-1.8926
		659.855	659.039	659.039	659.382	658.815		Datangpo	SMS-21	black shale	7.2	10.2441	3.03	38.66	9.02			3.5				3.77387	0.880505	0.341659					2.9769	-1.88002
		659.959	659.126	659.126	659.528	659.012		Datangpo	SMS-19	black shale	6.2	9.26471	2.92	21.49	15.99			3.43				2.31956	1.7259	0.370222					5.47603	0.778875
		660.052	659.204	659.204	659.659	659.189		Datangpo	SMS-15	black shale	5.3	9.23824	2.78	23.46	11.74			2.76				2.53945	1.27081	0.298758					4.22302
		660.186	659.316	659.316	659.849	659.445		Datangpo	SMS-11	black shale	4	9.42353	3.29	21.05	12.17			3.64				2.23377	1.29145	0.386267					3.69909	1.37073
		660.299	659.412	659.412	660.01	659.662		Datangpo	SMS-8	black shale	2.9	9.60882	3.15	17.09	23.36			3.73				1.77857	2.4311	0.388185					7.41587	1.40835
		660.392	659.49	659.49	660.141	659.84		Datangpo	SMS-5	black shale	2	9.02647	1.49891	14.09	18.33			3.39				1.56096	2.03069	0.375562					12.2289	0.61198
		660.464	659.55	659.55	660.243	659.977		Datangpo	SMS-3	black shale	1.3	8.70882	2.17779	13.27	46.48			3.57				1.52374	5.33712	0.409929					21.3427	1.46075
		660.599	659.663	659.663	660.433	660.234		Datangpo	SMS-1	black shale	0	8.47059	1.99686	12.68	48.11			3.40274				1.49694	5.67965	0.401712					24.0928	3.53398
	Ye et al. (ref. 189)	658.379	657.8	657.8	657.296	655.997	Daotuo	Datangpo	DTP1389.5	black shale	41		0.75		1.39			1.93							1.38	1.02			1.85333
		658.411	657.827	657.827	657.341	656.058	Drill core	Datangpo	DTP1390	black shale	40.5		0.95		1.53			2.04							1.56	1.12			1.61053
		658.475	657.88	657.88	657.432	656.18		Datangpo	DTP1391	black shale	39.5		1.2		1.16			2.32							1.01	1.08			0.966667
		658.539	657.934	657.934	657.522	656.302		Datangpo	DTP1392	black shale	38.5		2.66		1.74			2.61							0.129	1.04			0.654135
		658.635	658.015	658.015	657.657	656.485		Datangpo	DTP1393.5	black shale	37		1.55		1.18			2.78							0.91	1.15			0.76129
		658.667	658.041	658.041	657.703	656.546		Datangpo	DTP1394	black shale	36.5		2.02		1.28			2.39							0.94	0.94			0.633663
		658.731	658.095	658.095	657.793	656.668		Datangpo	DTP1395	black shale	35.5		2.24		1.4			2.6							1.1	1.09			0.625
		658.783	658.139	658.139	657.866	656.767		Datangpo	DTP1395.81	black shale	34.69		2.24		1.11			2.55							0.81	1			0.495536
		658.859	658.202	658.202	657.974	656.912		Datangpo	DT1397	black shale	33.5		2.31		2.48			2.58							1.88	1.05			1.07359
		658.923	658.256	658.256	658.064	657.034		Datangpo	DTP1398	black shale	32.5		3.06		4.51			3.27							3.41	1.33			1.47386
		659.05	658.363	658.363	658.245	657.278		Datangpo	DTP1400	black shale	30.5		2.21		3.89			3.21							2.95	1.3			1.76018
		659.114	658.417	658.417	658.335	657.4		Datangpo	DTP1401	black shale	29.5		2.67		2.54			2.79							1.93	1.13			0.951311
		659.178	658.471	658.471	658.425	657.522		Datangpo	DTP1402	black shale	28.5		1.42		3.25			2.59							2.36	1.01			2.28873
		659.306	658.578	658.578	658.606	657.766		Datangpo	DTP1404	black shale	26.5		1.56		2.67			3.3							2.12	1.4			1.71154
		659.434	658.685	658.685	658.787	658.01		Datangpo	DTP1406	black shale	24.5		1.66		4.12			2.47							3.74	1.2			2.48193
		659.562	658.793	658.793	658.967	658.254		Datangpo	DTP1408	black shale	22.5		1.87		8.27			3.26							6.07	1.28			4.42246
		659.626	658.846	658.846	659.058	658.376		Datangpo	DTP1409	black shale	21.5		1.78		6.53			3.04							5.45	1.36			3.66854
		659.69	658.9	658.9	659.148	658.498		Datangpo	DTP1410	black shale	20.5		1.71		11			2.8							7.97	1.09			6.43275
		659.786	658.98	658.98	659.284	658.681		Datangpo	DTP1411.5	black shale	19		2.39		9.89			3.18							7.43	1.28			4.13808
		659.818	659.007	659.007	659.329	658.742		Datangpo	DTP1412	black shale	18.5		2.45		15.2			3.61							11.1	1.41			6.20408
		659.881	659.061	659.061	659.419	658.865		Datangpo	DTP1413	black shale	17.5		2.14		12.2			3.17							9.66	1.34			5.70093
		659.913	659.088	659.088	659.464	658.926		Datangpo	DTP1413.5	black shale	17		2.34		17.8			2.63							12.94	1.02			7.60684
		659.945	659.115	659.115	659.509	658.987		Datangpo	DTP1414	black shale	16.5		3.49		42			3.87							31.47	1.55			12.0344
		660.041	659.195	659.195	659.645	659.17		Datangpo	DTP1415.5	black shale	15		2.97		26			3.49							21.79	1.53			8.75421
		660.073	659.222	659.222	659.69	659.231		Datangpo	DT1416	black shale	14.5		2.39		19.2			2.62							16.5	1.21			8.03347
		660.137	659.276	659.276	659.78	659.353		Datangpo	DTP1417	black shale	13.5		2.66		51.7			3.1							46.8	1.5			19.4361
		660.265	659.383	659.383	659.961	659.597		Datangpo	DTP1419	black shale	11.5		3.72		44.7			3.07							35.87	1.32			12.0161
		660.297	659.41	659.41	660.006	659.658		Datangpo	DTP1419.5	black shale	11		3.68		43.2			2.85							33.51	1.18			11.7391
		660.393	659.49	659.49	660.142	659.841		Datangpo	DTP1421	black shale	9.5		3.62		47.4			3.03							37.02	1.27			13.0939
		660.425	659.517	659.517	660.187	659.902		Datangpo	DTP1421.5	black shale	9		4.17		41.8			3.09							31.75	1.26			10.024
		660.457	659.544	659.544	660.232	659.963		Datangpo	DTP1422	black shale	8.5		3.01		35			2.94							39.71	1.79			11.6279
		660.521	659.598	659.598	660.322	660.085		Datangpo	DTP1423	black shale	7.5		4.72		46.1			3.03							33.83	1.19			9.76695
		660.585	659.651	659.651	660.413	660.207		Datangpo	DTP1424	black shale	6.5		4.64		46.5			3.02							35.99	1.25			10.0216
		660.648	659.705	659.705	660.503	660.329		Datangpo	DTP1425	black shale	5.5		4.12		31.1			3.55							26.18	1.6			7.54854
		660.744	659.785	659.785	660.639	660.512		Datangpo	DTP1426.5	black shale	4		3.79		22.3			2.83							15.78	1.07			5.88391
		660.776	659.812	659.812	660.684	660.573		Datangpo	DTP1427	black shale	3.5		2.43		6.28			2.12							7.26	1.31			2.58436
		660.808	659.839	659.839	660.729	660.634		Datangpo	DTP1427.5	black shale	3		1.95		4.99			2.75							4.03	1.19			2.55897
		660.84	659.866	659.866	660.774	660.695		Datangpo	DTP1428	black shale	2.5		3.24		40.9			3.21							30.39	1.28			12.6235
		660.872	659.893	659.893	660.819	660.756		Datangpo	DTP1428.5	black shale	2		1.91		3.49			1.14							8.35	1.46			1.82723
		660.904	659.92	659.92	660.864	660.817		Datangpo	DTP1429	black shale	1.5		3.3		3.23			1.16							4.97	0.96			0.978788
		661	660	660	661	661		Datangpo	DTP1430.5	black shale	0		3.14		26.8			2.49							19.82	0.99			8.53503

## Sheet: REE+Y
Paleocontinent	Reference	Model A age (Ma) (non-glacial duration 11 Myrs)	Model B age (Ma) (non-glacial duration 10 Myrs)	Model B' age (Ma) (non-glacial duration 10 Myrs, core ZK3603 correlates to lower part of Datangpo Fm only, Aralka Fm in core BR05-DD01 covers entire non-glacial duration)	Model C age (Ma) (non-glacial duration ca. 15.5 Myrs) Model remains consistent with maximum depositional age of the Thorndike Submember.	Model D (21 Myr non-glacial duration). Model implies that the Thorndike submember is younger than the depositional age from the associated radiometrically dated siltstone sample.	Core/section ID	Formation/member	Sample	Component	Mineralogy	Sample position (m)	Environment	La (ppm)	Ce (ppm)	Pr (ppm)	Nd (ppm)	Ce/Ce*(1)	Ce/Ce* (2)	Pr/Pr* (3)	Ce/Ce* (4)	Al (ppm)	Fe (ppm)	Th (ppm)	Y (ppm)	Ho (ppm)	Y/Ho
Australia	Wallace et al. (ref. 184)	650.3	650.3	650.3	645.878	640.59	Trezona Range	Trezona	Trez	Marine Cement	Calcite (after aragonite)		Shallow-Peritidal	2.896	5.211	0.504	1.929	0.941824	0.985251	0.932897	1.14341	24.783	556.212	0.0124125
		650.29	650.29	650.29	645.864	640.571	Trezona Range	Trezona	Trez_1	Marine Cement	Calcite (after aragonite)		Shallow-Peritidal	2.228	3.876	0.3954	1.554	0.899012	0.944553	0.947365	1.11319	24.783	556.212	0.0124125
		650.28	650.28	650.28	645.85	640.552	Trezona Range	Trezona	Trez_2	Marine Cement	Calcite (after aragonite)		Shallow-Peritidal	2.472	4.939	0.4751	1.982	0.990702	1.04707	0.89293	1.25309	24.783	556.212	0.0124125
		650.27	650.27	650.27	645.836	640.533	Trezona Range	Trezona	Trez_3	Marine Cement	Calcite (after aragonite)		Shallow-Peritidal	2.357	4.509	0.4309	1.75	0.970928	1.02525	0.901457	1.22793	24.783	556.212	0.0124125
		650.26	650.26	650.26	645.821	640.514	Trezona Range	Trezona	Trez_4	Marine Cement	Calcite (after aragonite)		Shallow-Peritidal	2.126	3.89	0.3816	1.519	0.93909	0.98855	0.92266	1.17246	24.783	556.212	0.0124125
		650.25	650.25	650.25	645.807	640.495	Trezona Range	Trezona	Trez_5	Marine Cement	Calcite (after aragonite)		Shallow-Peritidal	2.35	4.149	0.4176	1.679	0.906149	0.958043	0.930502	1.1542	24.783	556.212	0.0124125
		650.24	650.24	650.24	645.793	640.476	Trezona Range	Trezona	Trez_6	Marine Cement	Calcite (after aragonite)		Shallow-Peritidal	3.75	7.37	0.852	3.37	0.9392	0.951294	1.00511	0.988614	24.783	556.212	0.0124125
		650.23	650.23	650.23	645.779	640.457	Trezona Range	Trezona	Trez_7	Marine Cement	Calcite (after aragonite)		Shallow-Peritidal	2.712	4.79	0.504	2.006	0.897417	0.939713	0.956484	1.09298	24.783	556.212	0.0124125
		650.22	650.22	650.22	645.765	640.438	Trezona Range	Trezona	Trez_a	Marine Cement	Calcite (after aragonite)		Shallow-Peritidal	1.507	2.302	0.2476	0.972	0.80651	0.856991	0.97377	1.05458	1.239	486.1	0.0058
		650.21	650.21	650.21	645.751	640.418	Trezona Range	Trezona	Trez_a_1	Marine Cement	Calcite (after aragonite)		Shallow-Peritidal	1.814	2.754	0.2889	1.196	0.796858	0.86274	0.936429	1.14027	1.805	434.8	0.0038
		650.2	650.2	650.2	645.737	640.399	Trezona Range	Trezona	Trez_a_2	Marine Cement	Calcite (after aragonite)		Shallow-Peritidal	1.753	3.03	0.2932	1.175	0.903157	0.962521	0.913152	1.19663	1.471	477.7	0.0057
		653.5	653.5	653.5	650.4	646.694	South of Arkaroola Shearers Quarters	Weetootla	WEET_2	Marine Cement	Limestone		Shallow Marine	0.661	1.573	0.1597	0.748	1.04608	1.11678	0.86482	1.333	2.05	429.2	0.0099
	Hood and Wallace (ref. 162)	657.2	657.2	657.2	655.63	653.752	Oodnaminta Reef Complex, northern Adelaide Geosyncline	Balcanoona	Q-L2-1	Marine Cement	Dolomite		Shallow Marine	0.211	0.455	0.052	0.2	1.01189	1.00172	1.01397	0.972396	6.8	1618
	Note that these samples are not presented with corresponding stratigraphic height. Therefore, relative ages are arbitrarily assigned within interval of Balcanoona Formation deposition.	657.16	657.16	657.16	655.573	653.675	Oodnaminta Reef Complex, northern Adelaide Geosyncline	Balcanoona	U2-L6-3	Marine Cement	Dolomite		Shallow Marine	0.224	0.368	0.041	0.151	0.857083	0.879995	1.02304	0.955137	6.2	920
		657.12	657.12	657.12	655.517	653.599	Oodnaminta Reef Complex, northern Adelaide Geosyncline	Balcanoona	U2-L6-4	Marine Cement	Dolomite		Shallow Marine	0.468	0.886	0.1	0.378	0.93658	0.944222	1.01656	0.967685	7.7	1528
		657.08	657.08	657.08	655.46	653.523	Oodnaminta Reef Complex, northern Adelaide Geosyncline	Balcanoona	U2-L6-5	Marine Cement	Dolomite		Shallow Marine	0.544	0.93	0.121	0.485	0.819152	0.836199	1.0545	0.890149	7.5	1676
		657.04	657.04	657.04	655.403	653.446	Oodnaminta Reef Complex, northern Adelaide Geosyncline	Balcanoona	U2-L6-6	Marine Cement	Dolomite		Shallow Marine	0.312	0.61	0.082	0.335	0.876907	0.878113	1.05858	0.878123	6.1	1287
		657	657	657	655.347	653.37	Oodnaminta Reef Complex, northern Adelaide Geosyncline	Balcanoona	U4_4	Marine Cement	Dolomite		Shallow Marine	0.595	1.171	0.143	0.6	0.903425	0.926077	0.999365	0.992761	5.83	2183
		656.96	656.96	656.96	655.29	653.294	Oodnaminta Reef Complex, northern Adelaide Geosyncline	Balcanoona	U4_5	Marine Cement	Dolomite		Shallow Marine	0.516	0.958	0.107	0.457	0.891571	0.939308	0.949818	1.1049	3.14	2209
		656.92	656.92	656.92	655.234	653.218	Oodnaminta Reef Complex, northern Adelaide Geosyncline	Balcanoona	U4_6	Marine Cement	Dolomite		Shallow Marine	0.557	1.027	0.114	0.475	0.89651	0.938612	0.959398	1.08458	3.09	2597
		656.88	656.88	656.88	655.177	653.141	Oodnaminta Reef Complex, northern Adelaide Geosyncline	Balcanoona	U5-L10-3	Marine Cement	Dolomite		Shallow Marine	0.402	0.745	0.077	0.289	0.949469	0.972706	0.975184	1.04926	9.8	1928
		656.84	656.84	656.84	655.121	653.065	Oodnaminta Reef Complex, northern Adelaide Geosyncline	Balcanoona	U5-L10-4	Marine Cement	Dolomite		Shallow Marine	0.256	0.483	0.056	0.215	0.921915	0.930394	1.02208	0.956793	8.1	1336
		656.8	656.8	656.8	655.064	652.989	Oodnaminta Reef Complex, northern Adelaide Geosyncline	Balcanoona	U5-L10-5	Marine Cement	Dolomite		Shallow Marine	0.52	0.781	0.08	0.308	0.810634	0.8655	0.95888	1.086	8.7	1538
		656.76	656.76	656.76	655.008	652.912	Oodnaminta Reef Complex, northern Adelaide Geosyncline	Balcanoona	U5-L10-6	Marine Cement	Dolomite		Shallow Marine	0.742	1.189	0.116	0.426	0.871574	0.917486	0.955297	1.08764	7.3	152
		656.72	656.72	656.72	654.951	652.836	Oodnaminta Reef Complex, northern Adelaide Geosyncline	Balcanoona	U5-L10-7	Marine Cement	Dolomite		Shallow Marine	0.266	0.47	0.054	0.219	0.868871	0.90291	0.989189	1.01991	5.3	1251
		656.68	656.68	656.68	654.895	652.76	Oodnaminta Reef Complex, northern Adelaide Geosyncline	Balcanoona	U5-L10-8	Marine Cement	Dolomite		Shallow Marine	0.522	1.022	0.122	0.487	0.92378	0.93439	1.01574	0.966204	9.7	2990
		656.64	656.64	656.64	654.838	652.683	Oodnaminta Reef Complex, northern Adelaide Geosyncline	Balcanoona	U5-L10-9	Marine Cement	Dolomite		Shallow Marine	0.575	0.981	0.139	0.588	0.779188	0.80042	1.06115	0.862632	8.2	1104
		656.6	656.6	656.6	654.782	652.607	Oodnaminta Reef Complex, northern Adelaide Geosyncline	Balcanoona	KMC2-L9-2	Marine Cement	Dolomite		Deep Marine Reef Margin	0.435	0.788	0.089	0.394	0.863396	0.922312	0.936652	1.13253	8	2550
		656.56	656.56	656.56	654.725	652.531	Oodnaminta Reef Complex, northern Adelaide Geosyncline	Balcanoona	KMC2-L9-3	Marine Cement	Dolomite		Deep Marine Reef Margin	0.389	0.721	0.082	0.328	0.904512	0.930446	0.991445	1.01623	8.3	2030
		656.52	656.52	656.52	654.669	652.455	Oodnaminta Reef Complex, northern Adelaide Geosyncline	Balcanoona	KMC2-L9-5	Marine Cement	Dolomite		Deep Marine Reef Margin	0.406	0.67	0.076	0.315	0.826593	0.875171	0.972044	1.05576	8.3	2060
		656.48	656.48	656.48	654.612	652.378	Oodnaminta Reef Complex, northern Adelaide Geosyncline	Balcanoona	U3-L5-5	Marine Cement	Dolomite		Deep Marine Reef Margin	0.157	0.373	0.051	0.256	0.89134	0.948021	0.943941	1.06076	6.2	1247
		656.44	656.44	656.44	654.555	652.302	Oodnaminta Reef Complex, northern Adelaide Geosyncline	Balcanoona	U3-L5-6	Marine Cement	Dolomite		Deep Marine Reef Margin	0.27	0.573	0.083	0.451	0.787008	0.874249	0.916947	1.08389	9.8	1590
		656.4	656.4	656.4	654.499	652.226	Oodnaminta Reef Complex, northern Adelaide Geosyncline	Balcanoona	U3-L5-8	Marine Cement	Dolomite		Deep Marine Reef Margin	0.137	0.299	0.039	0.151	0.969192	0.938701	1.07587	0.857685	5.2	888
		656.36	656.36	656.36	654.442	652.149	Oodnaminta Reef Complex, northern Adelaide Geosyncline	Balcanoona	U3-L5a-3	Marine Cement	Dolomite		Deep Marine Reef Margin	0.264	0.555	0.068	0.298	0.925021	0.954333	0.977106	1.03348	6.3	1190
		656.32	656.32	656.32	654.386	652.073	Oodnaminta Reef Complex, northern Adelaide Geosyncline	Balcanoona	U3-L5a-5	Marine Cement	Dolomite		Deep Marine Reef Margin	0.15	0.355	0.045	0.217	0.938603	0.988544	0.938454	1.09919	5.4	1133
		656.28	656.28	656.28	654.329	651.997	Oodnaminta Reef Complex, northern Adelaide Geosyncline	Balcanoona	U3-M2-3	Microbialite	Dolomite (after aragonite)		Deep Marine Reef Margin	1.395	3	0.337	1.387	0.992227	1.00928	0.971093	1.05864	870	1646
		656.24	656.24	656.24	654.273	651.92	Oodnaminta Reef Complex, northern Adelaide Geosyncline	Balcanoona	U3-M2-4	Microbialite	Dolomite (after aragonite)		Deep Marine Reef Margin	0.831	1.696	0.178	0.735	0.980523	1.01672	0.93787	1.13679	54.4	821
		656.2	656.2	656.2	654.216	651.844	Oodnaminta Reef Complex, northern Adelaide Geosyncline	Balcanoona	U3-M2-4	Microbialite	Dolomite (after aragonite)		Deep Marine Reef Margin	1.281	2.67	0.281	1.108	1.00878	1.02644	0.961037	1.08255	730	1360
	O'Connell et al. (ref. 84)	657.2	657.2	657.2	655.63	653.752	northern Adelaide Fold complex, near Arkaroola	Angepena	A6_-10_1	marine cement			Peritidal	0.23	0.422	0.053	0.191	0.682295			0.823	8.7	1033	0.012
	Note that these samples are not presented with corresponding stratigraphic height. Therefore, relative ages are arbitrarily assigned within interval of Balcanoona Formation deposition.	657.19	657.19	657.19	655.615	653.733	northern Adelaide Fold complex, near Arkaroola	Angepena	A6_-10_2	marine cement			Peritidal	0.153	0.229	0.056	0.246	0.38318			0.525	10.3	1800	0.002
		657.18	657.18	657.18	655.601	653.713	northern Adelaide Fold complex, near Arkaroola	Angepena	A6_-10_3	marine cement			Peritidal	0.317	0.589	0.106	0.436	0.524544			0.66	13.4	2490	0.013
		657.17	657.17	657.17	655.587	653.694	northern Adelaide Fold complex, near Arkaroola	Angepena	A6_-10_4	marine cement			Peritidal	0.571	1.132	0.154	0.585	0.662386			0.81	10.7	2680	0.025
		657.16	657.16	657.16	655.573	653.675	northern Adelaide Fold complex, near Arkaroola	Angepena	A6_-10_5	marine cement			Peritidal	0.286	0.581	0.067	0.249	0.738165			0.942	7.7	1084	0.009
		657.15	657.15	657.15	655.559	653.656	northern Adelaide Fold complex, near Arkaroola	Angepena	A6_-10_6	marine cement			Peritidal	0.414	0.759	0.101	0.393	0.637645			0.838	12.2	2181	0.012
		657.14	657.14	657.14	655.545	653.637	northern Adelaide Fold complex, near Arkaroola	Angepena	A6_0_1	marine cement			Peritidal	0.489	0.974	0.134	0.543	0.636887			0.852	8.8	1820	0.019
		657.13	657.13	657.13	655.531	653.618	northern Adelaide Fold complex, near Arkaroola	Angepena	A6_0_2	marine cement			Peritidal	0.229	0.408	0.063	0.247	0.57891			0.741	5	936	0.005
		657.12	657.12	657.12	655.517	653.599	northern Adelaide Fold complex, near Arkaroola	Angepena	A6_0_3	marine cement			Peritidal	0.422	0.537	0.133	0.543	0.373893			0.476	8.2	1680	0.023
		657.11	657.11	657.11	655.502	653.58	northern Adelaide Fold complex, near Arkaroola	Angepena	A6_0_4	marine cement			Peritidal	0.393	0.667	0.109	0.447	0.535452			0.732	7	1298	0.018
		657.1	657.1	657.1	655.488	653.561	northern Adelaide Fold complex, near Arkaroola	Angepena	A6_0_5	marine cement			Peritidal	0.315	0.56	0.076	0.278	0.641636			0.789	5.1	847	0.011
		657.09	657.09	657.09	655.474	653.542	northern Adelaide Fold complex, near Arkaroola	Angepena	A6_4.5_1	marine cement			Peritidal	0.383	0.4	0.145	0.652	0.257618			0.357	18.2	1322	0.039
		657.08	657.08	657.08	655.46	653.523	northern Adelaide Fold complex, near Arkaroola	Angepena	A6_4.5_2	marine cement			Peritidal	0.364	0.402	0.133	0.61	0.275239			0.399	15.8	1313	0.04
		657.07	657.07	657.07	655.446	653.504	northern Adelaide Fold complex, near Arkaroola	Angepena	A6_4.5_3	marine cement			Peritidal	0.41	0.409	0.159	0.717	0.241733			0.335	22.7	1630	0.041
		657.06	657.06	657.06	655.432	653.485	northern Adelaide Fold complex, near Arkaroola	Angepena	A6_4.5_4	marine cement			Peritidal	0.392	0.453	0.149	0.656	0.288268			0.387	17.5	1156	0.036
		657.05	657.05	657.05	655.418	653.466	northern Adelaide Fold complex, near Arkaroola	Angepena	A6_4.5_6	marine cement			Peritidal	0.444	0.492	0.139	0.618	0.310566			0.456	25.4	1748	0.031
		657.04	657.04	657.04	655.403	653.446	northern Adelaide Fold complex, near Arkaroola	Angepena	A6_4.5_7	marine cement			Peritidal	0.465	0.615	0.152	0.692	0.355652			0.534	23.5	1788	0.039
		657.03	657.03	657.03	655.389	653.427	northern Adelaide Fold complex, near Arkaroola	Angepena	A6_7.5_2	marine cement			Peritidal	0.335	0.538	0.119	0.52	0.420517			0.568	23.7	2000	0.032
		657.02	657.02	657.02	655.375	653.408	northern Adelaide Fold complex, near Arkaroola	Angepena	A6_7.5_3	marine cement			Peritidal	0.267	0.416	0.091	0.393	0.42186			0.57	13.1	1630	0.012
		657.01	657.01	657.01	655.361	653.389	northern Adelaide Fold complex, near Arkaroola	Angepena	A6_7.5_4	marine cement			Peritidal	0.401	0.554	0.151	0.701	0.334865			0.494	29.4	2210	0.051
		657	657	657	655.347	653.37	northern Adelaide Fold complex, near Arkaroola	Angepena	A6_7.5_5	marine cement			Peritidal	0.339	0.443	0.117	0.511	0.348587			0.475	22.2	2050	0.021
		656.99	656.99	656.99	655.333	653.351	northern Adelaide Fold complex, near Arkaroola	Angepena	A6_7.5_6	marine cement			Peritidal	0.331	0.468	0.111	0.491	0.380976			0.544	30.1	2670	0.019
		656.98	656.98	656.98	655.319	653.332	northern Adelaide Fold complex, near Arkaroola	Angepena	A6_10.5_1	marine cement			Peritidal	0.313	0.659	0.101	0.447	0.580851			0.831	23	1358	0.058
		656.97	656.97	656.97	655.305	653.313	northern Adelaide Fold complex, near Arkaroola	Angepena	A6_10.5_2	marine cement			Peritidal	0.166	0.308	0.062	0.269	0.472615			0.619	8.5	761	0.029
		656.96	656.96	656.96	655.29	653.294	northern Adelaide Fold complex, near Arkaroola	Angepena	A6_10.5_3	marine cement			Peritidal	0.21	0.382	0.083	0.376	0.433936			0.608	8.9	1145	0.048
		656.95	656.95	656.95	655.276	653.275	northern Adelaide Fold complex, near Arkaroola	Angepena	A6_10.5_4	marine cement			Peritidal	0.117	0.224	0.043	0.179	0.505942			0.623	6.5	575	0.021
		656.94	656.94	656.94	655.262	653.256	northern Adelaide Fold complex, near Arkaroola	Angepena	A6_10.5_5	marine cement			Peritidal	0.117	0.238	0.043	0.186	0.52458			0.682	7.8	570	0.028
		656.93	656.93	656.93	655.248	653.237	northern Adelaide Fold complex, near Arkaroola	Angepena	A6_10.5_6	marine cement			Peritidal	0.116	0.222	0.045	0.209	0.454628			0.668	7.2	647	0.027
		656.92	656.92	656.92	655.234	653.218	northern Adelaide Fold complex, near Arkaroola	Angepena	A6_10.5_7	marine cement			Peritidal	0.37	0.806	0.117	0.507	0.616374			0.863	15.3	2057	0.037
		656.91	656.91	656.91	655.22	653.198	northern Adelaide Fold complex, near Arkaroola	Angepena	A6_16_1	marine cement			Peritidal	0.444	0.588	0.06	0.229	0.60291			1.074	5.8	714	0.002
		656.9	656.9	656.9	655.206	653.179	northern Adelaide Fold complex, near Arkaroola	Angepena	A6_16_2	marine cement			Peritidal	0.523	0.729	0.087	0.367	0.560322			1.019	7.2	1540	0.012
		656.89	656.89	656.89	655.191	653.16	northern Adelaide Fold complex, near Arkaroola	Angepena	A6_16_3	marine cement			Peritidal	0.3	0.463	0.054	0.222	0.605807			1.034	4.9	752	0.001
		656.88	656.88	656.88	655.177	653.141	northern Adelaide Fold complex, near Arkaroola	Angepena	A6_16_4	marine cement			Peritidal	0.638	0.799	0.169	0.759	0.385167			0.614	14.1	2760	0.015
		656.87	656.87	656.87	655.163	653.122	northern Adelaide Fold complex, near Arkaroola	Angepena	A6_16_5	marine cement			Peritidal	0.408	0.442	0.052	0.196	0.505952			0.933	5	451	0.004
		656.86	656.86	656.86	655.149	653.103	northern Adelaide Fold complex, near Arkaroola	Angepena	A6_16_6	marine cement			Peritidal	0.343	0.338	0.035	0.138	0.488078			1.126	3.9	615	0.001
		656.85	656.85	656.85	655.135	653.084	northern Adelaide Fold complex, near Arkaroola	Angepena	A6_27_1	marine cement			Peritidal	0.496	1.124	0.174	0.805	0.576655			0.864	30.7	2898	0.042
		656.84	656.84	656.84	655.121	653.065	northern Adelaide Fold complex, near Arkaroola	Angepena	A6_27_2	marine cement			Peritidal	0.323	0.619	0.088	0.365	0.60682			0.847	27.7	1726	0.023
		656.83	656.83	656.83	655.107	653.046	northern Adelaide Fold complex, near Arkaroola	Angepena	A6_27_3	marine cement			Peritidal	0.262	0.505	0.068	0.282	0.627014			0.893	11	1220	0.011
		656.82	656.82	656.82	655.093	653.027	northern Adelaide Fold complex, near Arkaroola	Angepena	A6_27_4	marine cement			Peritidal	0.481	0.976	0.128	0.553	0.636305			0.959	22.4	2156	0.041
		656.81	656.81	656.81	655.078	653.008	northern Adelaide Fold complex, near Arkaroola	Angepena	A6_27_5	marine cement			Peritidal	0.415	0.801	0.096	0.394	0.671263			0.996	13.2	1779	0.013
		656.8	656.8	656.8	655.064	652.989	northern Adelaide Fold complex, near Arkaroola	Angepena	A6_27_6	marine cement			Peritidal	0.673	1.337	0.167	0.702	0.657383			0.972	20.4	1900	0.032
		656.79	656.79	656.79	655.05	652.97	northern Adelaide Fold complex, near Arkaroola	Angepena	A6_84_2	marine cement			Peritidal	0.575	0.717	0.237	1.145	0.276711			0.422	9.9	973	0.019
		656.78	656.78	656.78	655.036	652.951	northern Adelaide Fold complex, near Arkaroola	Angepena	A6_84_3	marine cement			Peritidal	0.508	0.897	0.174	0.801	0.457751			0.687	9.5	1064	0.018
		656.77	656.77	656.77	655.022	652.931	northern Adelaide Fold complex, near Arkaroola	Angepena	A6_84_4	marine cement			Peritidal	0.119	0.21	0.051	0.25	0.37725			0.586	2.8	396	0.004
		656.76	656.76	656.76	655.008	652.912	northern Adelaide Fold complex, near Arkaroola	Angepena	A6_84_5	marine cement			Peritidal	0.075	0.127	0.025	0.124	0.425751			0.708	2.6	252	0.001
		656.75	656.75	656.75	654.994	652.893	northern Adelaide Fold complex, near Arkaroola	Angepena	A6_84_6	marine cement			Peritidal	0.093	0.172	0.025	0.116	0.553448			0.901	2.6	189	0.002
		656.74	656.74	656.74	654.979	652.874	northern Adelaide Fold complex, near Arkaroola	Angepena	A6_84_7	marine cement			Peritidal	0.631	1.122	0.19	0.862	0.504057			0.777	10.3	1086	0.017
		656.73	656.73	656.73	654.965	652.855	northern Adelaide Fold complex, near Arkaroola	Angepena	A6_84_8	marine cement			Peritidal	0.263	0.481	0.084	0.398	0.486655			0.79	2.7	411	0.005
		656.72	656.72	656.72	654.951	652.836	northern Adelaide Fold complex, near Arkaroola	Angepena	A6_99.5_1	marine cement			Peritidal	0.528	1.019	0.157	0.726	0.544932			0.865	13	1549	0.025
		656.71	656.71	656.71	654.937	652.817	northern Adelaide Fold complex, near Arkaroola	Angepena	A6_99.5_2	marine cement			Peritidal	0.476	0.989	0.156	0.711	0.557422			0.834	11.1	1572	0.034
		656.7	656.7	656.7	654.923	652.798	northern Adelaide Fold complex, near Arkaroola	Angepena	A6_99.5_3	marine cement			Peritidal	0.329	0.784	0.117	0.566	0.583746			0.937	5	693	0.008
		656.69	656.69	656.69	654.909	652.779	northern Adelaide Fold complex, near Arkaroola	Angepena	A6_99.5_5	marine cement			Peritidal	0.374	0.81	0.12	0.536	0.596201			0.871	8.3	940	0.012
		656.68	656.68	656.68	654.895	652.76	northern Adelaide Fold complex, near Arkaroola	Angepena	A6_100.5_1	marine cement			Peritidal	0.638	1.398	0.185	0.791	0.658031			0.939	10.9	1691	0.031
		656.67	656.67	656.67	654.881	652.741	northern Adelaide Fold complex, near Arkaroola	Angepena	A6_100.5_2	marine cement			Peritidal	0.346	0.683	0.084	0.351	0.663038			0.991	8.1	575	0.008
		656.66	656.66	656.66	654.866	652.722	northern Adelaide Fold complex, near Arkaroola	Angepena	A6_100.5_4	marine cement			Peritidal	0.453	0.954	0.118	0.51	0.668233			1.018	7.6	1013	0.009
		656.65	656.65	656.65	654.852	652.703	northern Adelaide Fold complex, near Arkaroola	Angepena	A6_100.5_5	marine cement			Peritidal	0.46	0.956	0.123	0.518	0.659359			0.946	6.5	700	0.009
		656.64	656.64	656.64	654.838	652.683	northern Adelaide Fold complex, near Arkaroola	Angepena	A6_118_2	marine cement			Peritidal	0.327	0.643	0.083	0.348	0.643633			0.934	7.6	1729	0.007
		656.63	656.63	656.63	654.824	652.664	northern Adelaide Fold complex, near Arkaroola	Angepena	A6_118_3	marine cement			Peritidal	0.6	1.263	0.164	0.666	0.673221			0.905	8.3	3070	0.007
		656.62	656.62	656.62	654.81	652.645	northern Adelaide Fold complex, near Arkaroola	Angepena	A6_118_4	marine cement			Peritidal	0.227	0.628	0.091	0.398	0.669247			0.882	7.1	2920	0.006
		656.61	656.61	656.61	654.796	652.626	northern Adelaide Fold complex, near Arkaroola	Angepena	A6_118_5	marine cement			Peritidal	0.255	0.709	0.102	0.442	0.677728			0.877	4.8	2088	0.003
		656.6	656.6	656.6	654.782	652.607	northern Adelaide Fold complex, near Arkaroola	Angepena	A6_118_6	marine cement			Peritidal	0.047	0.132	0.018	0.077	0.710341			0.901	2.5	705	0
		656.59	656.59	656.59	654.767	652.588	northern Adelaide Fold complex, near Arkaroola	Angepena	A6_118_7	marine cement			Peritidal	0.453	1.143	0.17	0.774	0.620889			0.885	7.8	3155	0.005
		656.58	656.58	656.58	654.753	652.569	northern Adelaide Fold complex, near Arkaroola	Angepena	A6_135_3	marine cement			Peritidal	0.224	0.59	0.084	0.395	0.634747			0.95	9.9	2211	0.031
		656.57	656.57	656.57	654.739	652.55	northern Adelaide Fold complex, near Arkaroola	Angepena	A6_135_4	marine cement			Peritidal	0.119	0.343	0.047	0.224	0.664781			0.988	7.2	1265	0.02
		656.56	656.56	656.56	654.725	652.531	northern Adelaide Fold complex, near Arkaroola	Angepena	A6_135_5	marine cement			Peritidal	0.092	0.201	0.029	0.131	0.603839			0.924	4.5	940	0.005
		656.55	656.55	656.55	654.711	652.512	northern Adelaide Fold complex, near Arkaroola	Angepena	A6_135_6	marine cement			Peritidal	0.161	0.406	0.063	0.287	0.603337			0.84	2.3	933	0.005
		656.54	656.54	656.54	654.697	652.493	northern Adelaide Fold complex, near Arkaroola	Angepena	A6_135_8	marine cement			Peritidal	0.329	0.802	0.106	0.428	0.711607			0.883	5.7	1462	0.017
		656.53	656.53	656.53	654.683	652.474	northern Adelaide Fold complex, near Arkaroola	Angepena	A6_135_9	marine cement			Peritidal	0.049	0.106	0.015	0.062	0.641942			0.867	1	177	0
		656.52	656.52	656.52	654.669	652.455	northern Adelaide Fold complex, near Arkaroola	Angepena	A6_328_2	marine cement			Peritidal	0.385	0.754	0.126	0.552	0.538984			0.761	8.3	2100	0.038
		656.51	656.51	656.51	654.654	652.435	northern Adelaide Fold complex, near Arkaroola	Angepena	A6_328_3	marine cement			Peritidal	0.15	0.272	0.036	0.15	0.613739			0.92	3.5	529	0.023
		656.5	656.5	656.5	654.64	652.416	northern Adelaide Fold complex, near Arkaroola	Angepena	A6_328_5	marine cement			Peritidal	0.503	1.182	0.16	0.691	0.663881			0.926	6.1	2750	0.052
		656.49	656.49	656.49	654.626	652.397	northern Adelaide Fold complex, near Arkaroola	Angepena	A6_328_6	marine cement			Peritidal	0.084	0.211	0.027	0.106	0.74658			0.904	2.6	444	0.003
		656.48	656.48	656.48	654.612	652.378	northern Adelaide Fold complex, near Arkaroola	Angepena	A6_-10_7m	micrite			Peritidal	1.304	2.211	0.381	1.506	0.530347			0.663	1044	4273	0.27
		656.47	656.47	656.47	654.598	652.359	northern Adelaide Fold complex, near Arkaroola	Angepena	A6_4.5_5m	micrite			Peritidal	1.512	2.112	0.461	1.95	0.409863			0.56	157.9	2608	0.217
		656.46	656.46	656.46	654.584	652.34	northern Adelaide Fold complex, near Arkaroola	Angepena	A6_60_5mi	micrite			Peritidal	3.195	4.91	0.987	4.647	0.4192			0.677	746	5270	0.994
		656.45	656.45	656.45	654.57	652.321	northern Adelaide Fold complex, near Arkaroola	Angepena	A6_75.9_1ooid	ooid			Peritidal	2.46	6.91	0.769	3.46	0.782238			1.168	5700	8720	1.356
		656.44	656.44	656.44	654.555	652.302	northern Adelaide Fold complex, near Arkaroola	Angepena	A6_75.9_2ooid	ooid			Peritidal	2.81	6.08	0.887	3.96	0.601829			0.884	7050	10410	2.21
		656.43	656.43	656.43	654.541	652.283	northern Adelaide Fold complex, near Arkaroola	Angepena	A6_75.9_3ooid	ooid			Peritidal	2.36	6.96	0.67	2.832	0.902531			1.269	625	2766	0.461
		656.42	656.42	656.42	654.527	652.264	northern Adelaide Fold complex, near Arkaroola	Angepena	A6_75.9_4ooid	ooid			Peritidal	1.832	5.226	0.522	2.22	0.868086			1.23	800	3302	0.643
		656.41	656.41	656.41	654.513	652.245	northern Adelaide Fold complex, near Arkaroola	Angepena	A6_82.5_1ooid	ooid			Peritidal	5.57	9.7	1.145	4.83	0.634047			1.033	4180	10600	2.12
		656.4	656.4	656.4	654.499	652.226	northern Adelaide Fold complex, near Arkaroola	Angepena	A6_82.5_2ooid	ooid			Peritidal	2.57	4.62	0.86	3.98	0.471408			0.718	6980	6100	1.159
		656.39	656.39	656.39	654.485	652.207	northern Adelaide Fold complex, near Arkaroola	Angepena	A6_82.5_3ooid	ooid			Peritidal	1.926	3.628	0.583	2.623	0.534979			0.809	1327	3770	0.521
		656.38	656.38	656.38	654.471	652.188	northern Adelaide Fold complex, near Arkaroola	Angepena	A6_82.5_4ooid	ooid			Peritidal	2.004	3.62	0.607	2.733	0.512594			0.776	2960	4330	0.597
		656.37	656.37	656.37	654.457	652.168	northern Adelaide Fold complex, near Arkaroola	Angepena	A6_82.5_5ooid	ooid			Peritidal	2.576	4.9	0.782	3.65	0.527324			0.845	3950	14920	2.54
		656.36	656.36	656.36	654.442	652.149	northern Adelaide Fold complex, near Arkaroola	Angepena	A6_83_2ooid	ooid			Peritidal	1.813	3.93	0.523	2.37	0.630965			0.984	94.6	2420	0.333
		656.35	656.35	656.35	654.428	652.13	northern Adelaide Fold complex, near Arkaroola	Angepena	A6_83_3ooid	ooid			Peritidal	1.876	4.51	0.649	2.956	0.623497			0.915	3340	6210	1.174
		656.34	656.34	656.34	654.414	652.111	northern Adelaide Fold complex, near Arkaroola	Angepena	A6_83_4ooid	ooid			Peritidal	1.866	4.652	0.639	2.971	0.642277			0.978	464	4040	0.585
		656.33	656.33	656.33	654.4	652.092	northern Adelaide Fold complex, near Arkaroola	Angepena	A6_83_5ooid	ooid			Peritidal	1.906	4.887	0.675	3.141	0.64603			0.973	505	4320	0.6
		656.32	656.32	656.32	654.386	652.073	northern Adelaide Fold complex, near Arkaroola	Angepena	A6_100.5_3	micrite			Peritidal	1.066	2.189	0.252	1.061	0.696747			1.059	33.8	2850	0.047
		656.31	656.31	656.31	654.372	652.054	northern Adelaide Fold complex, near Arkaroola	Angepena	A6_135_1m	micrite			Peritidal	1.055	2.599	0.381	1.761	0.615551			0.912	1025	5595	0.332
		656.3	656.3	656.3	654.358	652.035	northern Adelaide Fold complex, near Arkaroola	Angepena	A6_135_2m	micrite			Peritidal	1.118	2.722	0.396	1.892	0.602904			0.949	1045	5618	0.296
		656.29	656.29	656.29	654.344	652.016	northern Adelaide Fold complex, near Arkaroola	Angepena	A6_328_1m	micrite			Peritidal	1.273	2.137	0.476	2.05	0.429334			0.558	378	5710	0.322
		656.28	656.28	656.28	654.329	651.997	northern Adelaide Fold complex, near Arkaroola	Angepena	AB6-1	Fe-oxide-rich ooid			Peritidal	10.163	24.518	2.973	13.122	0.707401			1.126	24177.9	48288	3.101
		656.27	656.27	656.27	654.315	651.978	northern Adelaide Fold complex, near Arkaroola	Angepena	AB6-2	Fe-oxide-rich ooid			Peritidal	5.281	12.986	1.521	6.735	0.726321			1.17	1428.7	4601	0.575
		656.26	656.26	656.26	654.301	651.959	northern Adelaide Fold complex, near Arkaroola	Angepena	AB6-3	Fe-oxide-rich ooid			Peritidal	7.28	16.652	2.143	9.797	0.65432			1.099	5944.6	22562	1.97
		656.25	656.25	656.25	654.287	651.94	northern Adelaide Fold complex, near Arkaroola	Angepena	AB6-4	Fe-oxide-rich ooid			Peritidal	9.984	23.234	2.908	12.842	0.68391			1.091	18794.7	40864	3.232
Mongolia	Shields et al. (ref. 67)	661	660	660	661	661	Tsagaan Gorge	T1	96TST1A	continuously laminated microspar		0.1	Outer-ramp					0.97
		660.526	659.603	659.603	660.331	660.096	Tsagaan Gorge	T1	96TST7	continuously laminated microspar		9	Outer-ramp					1.04
		660.446	659.536	659.536	660.218	659.944	Tsagaan Gorge	T1	96TST8	microspar		10.5	Outer-ramp					1.02
		660.367	659.469	659.469	660.105	659.792	Tsagaan Gorge	T1	96TST9	continuously laminated microspar		12	Outer-ramp					0.84
		660.287	659.402	659.402	659.992	659.64	Tsagaan Gorge	T1	96TST10	continuously laminated microspar		13.5	Outer-ramp					1.02
		660.207	659.335	659.335	659.879	659.487	Tsagaan Gorge	T1	96TST11	continuously laminated microspar		15	Outer-ramp					1.11
		660.047	659.201	659.201	659.654	659.183	Tsagaan Gorge	T1	96TST13	continuously laminated microspar		18	Outer-ramp					1.07
		659.808	659	659	659.315	658.726	Tsagaan Gorge	T1	96TST16	continuously laminated microspar		22.5	Outer-ramp					0.99
		659.728	658.933	658.933	659.202	658.574	Tsagaan Gorge	T1	96TST17	discontinuously laminated microspar		24	Outer-ramp					0.84
		659.648	658.866	658.866	659.09	658.421	Tsagaan Gorge	T1	96TST18	discontinuously laminated microspar		25.5	Outer-ramp					0.93
		659.329	658.598	658.598	658.638	657.812	Tsagaan Gorge	T1	96TST22	Fe-rich calcite spar and significant detritus	Excluded from compilation	31.5	Mid-ramp					0.89
		658.238	657.683	657.683	657.096	655.731	Tsagaan Gorge	T1	96TST26	very dark pellicle-rich microspar and micrite		52	Mid-ramp					0.64
		658.078	657.549	657.549	656.871	655.427	Tsagaan Gorge	T1	96TST27	clotted micrite and detritus	Excluded from compilation	55	Mid-ramp					0.92
		657.612	657.158	657.158	656.212	654.537	Tsagaan Gorge	T2	96TST31	dolospar pellicle-rich micrite		67	Mid-ramp					0.58
		657.465	657.035	657.035	656.004	654.257	Tsagaan Gorge	T2	96TST33	patchy microspar; disrupted		73	Mid-ramp					0.52
		657.367	656.953	656.953	655.866	654.07	Tsagaan Gorge	T2	96TST35	microspar and calcite veins	Excluded from compilation	77	Inner ramp					0.71
		656.388	656.131	656.131	654.481	652.202	Tsagaan Gorge	T2	96TST39	calcite microspar		117	Inner ramp					0.73
		655.653	655.515	655.515	653.443	650.801	Tsagaan Gorge	T2	96TST42	discontinuously laminated microspar		147	Inner ramp					0.84
		654.796	654.796	654.796	652.232	649.166	Tsagaan Gorge	T2	96TST46	micrite and patchy calcite spar		182	Inner ramp					0.96
		653.762	653.762	653.762	650.771	647.194	Tsagaan Gorge	T3	96TST52	continuously laminated microspar., disrupted		260	Mid-ramp					0.89
		653.565	653.565	653.565	650.492	646.818	Tsagaan Gorge	T3	96TST55	micritic, patchy spar and dolomite		310	Mid-ramp					1.01
		653.21	653.21	653.21	649.991	646.141	Tsagaan Gorge	T3	96TST64	micritic, microspar		400	Mid-ramp					1.03
		652.343	652.343	652.343	648.765	644.487	Tsagaan Gorge	T3	96TST74	microspar		620	Mid-ramp					0.93
		652.272	652.272	652.272	648.665	644.351	Tsagaan Gorge	T3	96TST80	dusty spar		638	Mid-ramp					1.01
Congo	Wallace et al. (ref. 184)	654.151	654.151	654.151	651.321	647.937	Ghaub Farm	Gauss	GS2-360_1	Marine Cement	Dolomite		Deep Marine	0.179	0.347	0.0304	0.127	0.996939	1.07257	0.849488	1.37783	11.68	149.6	0.0033
	Note that these samples are not presented with corresponding stratigraphic height. Therefore, relative ages are arbitrarily assigned within interval of Gauss Formation deposition.	653.377	653.377	653.377	650.227	646.46	Ghaub Farm	Gauss	GS2-360_4	Marine Cement	Dolomite		Deep Marine	0.152	0.287	0.0217	0.088	1.02488	1.12032	0.792573	1.54972	12.76	137.8	0.004
		653.377	653.377	653.377	650.227	646.46	Ghaub Farm	Gauss	GS2-360_6	Marine Cement	Dolomite		Deep Marine	0.129	0.231	0.0166	0.053	1.04673	1.10407	0.842004	1.28375	6.43	122.1	0.00243
		653.276	653.276	653.276	650.084	646.266	Ghaub Farm	Gauss	GAUSS_1	Marine Cement	Dolomite		Subtidal Platform	0.0564	0.1211	0.0091	0.0398	1.10593	1.21368	0.764694	1.68172	4.17	84.1	0.00178
		653.168	653.168	653.168	649.932	646.062	Ghaub Farm	Gauss	GAUSS_3	Marine Cement	Dolomite		Subtidal Platform	0.245	0.537	0.0494	0.17	1.13433	1.12361	0.951377	1.08088	5.5	479.2	0.00012
		653.072	653.072	653.072	649.796	645.878	Ghaub Farm	Gauss	GAUSS_4	Marine Cement	Dolomite		Subtidal Platform	0.216	0.48	0.0431	0.146	1.15848	1.14473	0.944397	1.09005	8.67	359.7	0.0071
		652.903	652.903	652.903	649.557	645.555	Ghaub Farm	Gauss	GAUSS_5	Marine Cement	Dolomite		Subtidal Platform	0.204	0.442	0.038	0.156	1.09003	1.15157	0.847604	1.37971	6.46	336.6	0.0073
		652.829	652.829	652.829	649.453	645.415	Ghaub Farm	Gauss	GAUSS_6	Marine Cement	Dolomite		Subtidal Platform	0.0925	0.1694	0.0135	0.05	1.01054	1.07745	0.848654	1.34284	2.99	162.6	0.00211
		652.564	652.564	652.564	649.078	644.909	Ghaub Farm	Gauss	GS2-360-3	Marine Cement	Dolomite		Deep Marine	0.1531	0.3165	0.0323	0.117	1.04023	1.03736	0.98499	1.02556	10.72	484	0.0092
		652.428	652.428	652.428	648.886	644.65	Ghaub Farm	Gauss	GS2-360-6a	Marine Cement	Dolomite		Deep Marine	0.08	0.154	0.0138	0.0432	1.06246	1.05804	0.974041	1.00938	7.18	228.7	0.0075
		652.214	652.214	652.214	648.583	644.24	Ghaub Farm	Gauss	GBT-3	Marine Cement	Dolomite		Shallow Marine	0.0981	0.2067	0.0159	0.0531	1.16228	1.18878	0.865066	1.25444	16.21	232.4	0.0094
		652.05	652.05	652.05	648.351	643.928	S 19.529735, E 17.850368	Gauss	UA-13	Marine Cement	Dolomite		Shallow Marine-Peritidal	0.0805	0.1353	0.0146	0.054	0.878033	0.903933	1.00432	0.990363	2.443	249	0.00031
	Note that these samples are not presented with corresponding stratigraphic height. Therefore, relative ages are arbitrarily assigned within interval of Berg Aukas deposition.	658.346	658.346	658.346	657.249	655.938	Ghaub Farm	Berg Aukas	BA1_4	Marine Cement	Dolomite		Subtidal Platform	1.118	1.798	0.1951	0.752	0.839524	0.879556	0.987032	1.02636	2.787	317	0.0037
		657.945	657.945	657.945	656.682	655.172	Ghaub Farm	Berg Aukas	BA1_5	Marine Cement	Dolomite		Subtidal Platform	0.315	0.61	0.0758	0.307	0.899866	0.910649	1.02688	0.941756	3.33	449.3	0.00121
		657.432	657.432	657.432	655.957	654.194	Ghaub Farm	Berg Aukas	BA1_6	Marine Cement	Dolomite		Subtidal Platform	0.397	0.906	0.1214	0.488	0.970583	0.942943	1.06672	0.866801	6.99	975.9	0.00012
		656.986	656.986	656.986	655.327	653.343	Ghaub Farm	Berg Aukas	BA1_8	Marine Cement	Dolomite		Subtidal Platform	0.331	0.658	0.0718	0.31	0.936717	0.984304	0.934057	1.14327	18.11	2939	0.00034
		657.075	657.075	657.075	655.453	653.514	Ghaub Farm	Berg Aukas	BA2_2	Marine Cement	Dolomite		Subtidal Platform	0.542	1.293	0.1605	0.658	1.01976	1.00378	1.01962	0.954296	2.96	217.3	0.0028
		656.919	656.919	656.919	655.233	653.216	Ghaub Farm	Berg Aukas	BA2_3	Marine Cement	Dolomite		Subtidal Platform	0.341	0.802	0.0995	0.484	0.940725	0.997804	0.925435	1.13288	2.542	237.2	0.00196
	(1) Ce/Ce* = 3Cen/(2Lan + Ndn) e.g. de Baar et al. (ref. 155)
	(2) Ce/Ce* = 2Cen/(Lan + Ndn) after Bau and Dulski (ref. 142)
	(3) Pr/Pr* = 2Prn/(Cen + Ndn) after Bau and Dulski (ref. 142)
	(4) Ce/Ce* = Cen/(Prn2/Ndn) after Lawrence et al. (ref. 166); Ling et al. (ref. 168)
	n= normalized to the PAAS (McLennan, ref. 172)
		NASC					PAAS
	La	32					38.2	Concentrations in ppm after McLennan (ref. 172)
	Nd	33					33.9
	Ce	73					79.6
	Pr	7.9					8.83

## Sheet: Majors
Paleocontinent	Reference	Model A age (Ma) (non-glacial duration 11 Myrs)	Model B age (Ma) (non-glacial duration 10 Myrs)	Model B' age (Ma) (non-glacial duration 10 Myrs, core ZK3603 correlates to lower part of Datangpo Fm only, Aralka Fm in core BR05-DD01 covers entire non-glacial duration)	Model C age (Ma) (non-glacial duration ca. 15.5 Myrs) Model remains consistent with maximum depositional age of the Thorndike Submember.	Model D (21 Myr non-glacial duration). Model implies that the Thorndike submember is younger than the depositional age from the associated radiometrically dated siltstone sample.	Core/section ID	Formation/member	Sample	Lithology	Sample position (m)	Al (wt%)	FeT (wt%)	P (wt%)	TOC (wt%)	Fecarb (wt%)	Feox (wt%)	Femag (wt%)	Fepy (wt%)	FeHR/FeT	Fepy/FeHR	Depositional environment	Fe/Al	P/Al	TOC/PTot	Feox/FeHR	Feox/FeT	Feunreactive/FeT	TOC (mol/kg)	Pdet (mol/kg)	PFe (mol/kg)	Pauth (mol/kg)	Porg (mol/kg)	Preac (mol/kg)	Pdet/Psum (%)	TOC/Porg	TOC/Preac	Local redox code	Environment references
Australia	This study	655.156	655.094	655.094	652.74	649.843	SCYW-79-1A	Brighton Limestone	16	carbonate	1150.2		2.17			0	0.39	0.04	0	0.2	0	Inner shelf				0.906977	0.179724	0.801843											Preiss et al. (2000)
	additional data from Canfield et al. (ref. 37)	655.179	655.113	655.113	652.773	649.887		Brighton Limestone	1108607	carbonate	1151.9											Inner shelf
		655.229	655.155	655.155	652.843	649.982		Brighton Limestone	1108608	carbonate	1155.5											Inner shelf
		655.262	655.183	655.183	652.89	650.045		Brighton Limestone	1108609	carbonate	1157.9											Inner shelf
		655.295	655.211	655.211	652.937	650.108		Brighton Limestone	17	carbonate	1160.3		1.94			0.35	0.31	0	0	0.34	0	Inner shelf				0.469697	0.159794	0.659794
		655.309	655.222	655.222	652.956	650.134		Brighton Limestone	1108610	carbonate	1161.3											Inner shelf
		655.346	655.253	655.253	653.008	650.205		Brighton Limestone	1108611	carbonate	1164											Inner shelf
		655.402	655.301	655.301	653.088	650.313		Brighton Limestone	1108612	carbonate	1168.1											Inner shelf
		655.428	655.323	655.323	653.125	650.363		Brighton Limestone	18	carbonate	1170		1.83			0.75	0.27	0.01	0.03	0.58	0.03	Inner shelf				0.254717	0.147541	0.420765
		655.456	655.346	655.346	653.164	650.416		Brighton Limestone	1108613	carbonate	1172											Inner shelf
		655.494	655.378	655.378	653.219	650.489		Brighton Limestone	1108614	carbonate	1174.8											Inner shelf
		655.527	655.406	655.406	653.265	650.552		Brighton Limestone	1108615	carbonate	1177.2											Inner shelf
		655.566	655.438	655.438	653.32	650.626		Brighton Limestone	19	carbonate	1180		1.84			0.91	0.35	0	0.05	0.71	0.04	Inner shelf				0.267176	0.190217	0.288043
		655.594	655.461	655.461	653.359	650.678		Brighton Limestone	1108616	carbonate	1182											Inner shelf
		655.627	655.489	655.489	653.405	650.741		Brighton Limestone	1108617	carbonate	1184.4											Inner shelf
		655.653	655.511	655.511	653.442	650.791		Brighton Limestone	1108618	carbonate	1186.3											Inner shelf
		655.557	655.431	655.431	653.307	650.609		Tapley Hill	1108619	siltstone	1189.8	6.08971	3.19134	0.097867	0.133597	0.410742	0.0775674	0.099145	0.139138	0.227676	0.191494	Mid-outer shelf	0.524055	0.0160709	1.36508	0.106755	0.0243056	0.772324
		655.563	655.436	655.436	653.316	650.621		Tapley Hill	20	siltstone	1190	5.80839	3.09581	0.0877026	0.15841	0.18	0.45	0.06	0.3	0.311321	0.30303	Mid-outer shelf	0.532989	0.0150993	1.80622	0.454545	0.145358	0.680212
		655.744	655.588	655.588	653.572	650.967		Tapley Hill	1108620	siltstone	1196.1	5.96634	3.27194	0.100983	0.134888	0.389241	0.072742	0.0929423	0.301991	0.261899	0.352416	Mid-outer shelf	0.548399	0.0169255	1.33575	0.0848881	0.0222321	0.738101
		655.86	655.685	655.685	653.736	651.188		Tapley Hill	21	siltstone	1200	4.36053	2.82014	0.0867904	0.126105	0.3	0.66	0.04	0.31	0.445578	0.236641	Mid-outer shelf	0.646742	0.0199036	1.45298	0.503817	0.234031	0.535484
		655.946	655.758	655.758	653.858	651.352		Tapley Hill	1108621	siltstone	1202.9	7.84164	3.64115	0.119031	0.229265	0.312059	0.0888602	0.112551	0.317064	0.228097	0.381759	Mid-outer shelf	0.464335	0.0151793	1.92609	0.106992	0.0244044	0.771903
		656.101	655.887	655.887	654.076	651.647		Tapley Hill	1108622	siltstone	1208.1	6.10441	3.91434	0.0886029	0.147644	0.427932	0.0855366	0.110662	0.245126	0.22207	0.281995	Mid-outer shelf	0.641231	0.0145146	1.66635	0.098402	0.0218521	0.77793
		656.157	655.935	655.935	654.156	651.755		Tapley Hill	22	siltstone	1210	5.02001	3.91924	0.0723315	0.234221	0.41	0.93	0.08	0.64	0.509901	0.31068	Mid-outer shelf	0.780723	0.0144086	3.23816	0.451456	0.237291	0.474388	0.19501	0.0138888	0.000206398	0.00712928	0.000234592	0.00793541	63.6394	831.275	24.5747
		656.361	656.106	656.106	654.443	652.143		Tapley Hill	1108623	siltstone	1216.85	6.87848	3.96462	0.0838167	0.23739	0.436463	0.109071	0.146084	0.0809582	0.194868	0.10479	Mid-outer shelf	0.57638	0.0121854	2.83225	0.141178	0.0275111	0.805132	0.197649	0.0135506	0.000174592	0.00763976	0.000423125	0.00879372	60.6446	467.117	22.4761
		656.46	656.189	656.189	654.584	652.333		Tapley Hill	23	siltstone	1220.2	5.18597	3.63345	0.0733813	0.18616	0.38	0.72	0.08	0.2	0.367021	0.144928	Mid-outer shelf	0.700631	0.01415	2.53689	0.521739	0.198159	0.620196	0.154995	0.0179929	9.92025e-06	0.00131062	0.000244107	0.00199571	90.0153	634.947	77.6641
		656.567	656.279	656.279	654.735	652.538		Tapley Hill	1108624	siltstone	1223.8	6.25277	4.04022	0.0901526	0.184628	0.63304	0.106539	0.150614	0.140644	0.255143	0.136436	Mid-outer shelf	0.646149	0.014418	2.04795	0.103352	0.0263697	0.744857
		656.659	656.356	656.356	654.865	652.713		Tapley Hill	1108625	siltstone	1226.9	6.64542	4.3224	0.0872525	0.208436	0.4861	0.124114	0.169031	0.281654	0.245442	0.265486	Mid-outer shelf	0.650433	0.0131297	2.38889	0.11699	0.0287142	0.754558
		657.004	656.645	656.645	655.352	653.371		Tapley Hill	1108626	siltstone	1238.5	6.43939	4.23419	0.0909091	0.229329	0.634497	0.129847	0.175467	0.0591257	0.235921	0.0591886	Mid-outer shelf	0.657545	0.0141176	2.52262	0.129985	0.0306663	0.764079
		656.763	656.443	656.443	655.012	652.912		Tapley Hill	24	siltstone	1230.4	6.70243	4.18307	0.0869423	0.286552	0.33	0.56	0.18	0.32	0.321759	0.230216	Mid-outer shelf	0.624113	0.0129718	3.29589	0.402878	0.133873	0.667708	0.23858	0.0225651	1.3568e-05	0.00266968	0.000344204	0.00365065	86.0736	693.137	65.3529
		657.049	656.683	656.683	655.415	653.456		Tapley Hill	25	siltstone	1240	6.86221	4.28339	0.0794224	0.288987	0.29	0.51	0.15	0.54	0.332589	0.362416	Mid-outer shelf	0.6242	0.0115739	3.63861	0.342282	0.119064	0.652145	0.240608	0.0162128	7.95089e-06	0.00425347	0.000366807	0.00518425	75.7707	655.953	46.4113
		657.172	656.786	656.786	655.59	653.692		Tapley Hill	1108627	siltstone	1244.15	7.13699	3.93014	0.0962329	0.307804	0.452659	0.116897	0.168266	0.0882169	0.210181	0.106795	Mid-outer shelf	0.550672	0.0134837	3.19853	0.141515	0.0297437	0.789819	0.256275	0.0154693	0.000220691	0.00939961	0.00068997	0.0109286	58.6005	371.429	23.45
		657.224	656.83	656.83	655.663	653.791		Tapley Hill	1108628	siltstone	1245.9	4.87099	3.11574	0.0685185	0.276105	0.474194	0.12295	0.176616	0.287672	0.340667	0.271022	Mid-outer shelf	0.639653	0.0140667	4.02964	0.115834	0.0394609	0.659333
		657.346	656.932	656.932	655.835	654.024		Tapley Hill	26	siltstone	1250	6.0771	3.97097	0.0790323	0.314448	0.36	0.76	0.17	0.18	0.356796	0.122449	Mid-outer shelf	0.653432	0.0130049	3.97873	0.517007	0.191389	0.629813	0.261807	0.0213032	1.15533e-05	0.00142041	0.000274136	0.00227503	90.3521	955.024	115.079
		657.577	657.127	657.127	656.163	654.466		Tapley Hill	1108629	siltstone	1257.8	6.47302	4.41905	0.0861111	0.269932	0.590116	0.120457	0.175816	0.333008	0.275941	0.273092	Mid-outer shelf	0.682688	0.0133031	3.13469	0.0987845	0.0272587	0.724059
		657.643	657.182	657.182	656.255	654.591		Tapley Hill	27	siltstone	1260	5.70242	4.10652	0.0743045	0.320745	0.32	0.75	0.15	0.76	0.462617	0.383838	Mid-outer shelf	0.720136	0.0130304	4.31663	0.378788	0.182637	0.517839	0.26705	0.0193846	8.81834e-06	0.00155182	0.000260575	0.0022991	89.3988	1024.85	116.154
		657.774	657.291	657.291	656.44	654.84		Tapley Hill	1108630	siltstone	1264.4	6.84	4.40467	0.088	0.269124	0.526946	0.125257	0.187112	0.0921886	0.211481	0.0989675	Mid-outer shelf	0.643957	0.0128655	3.05822	0.134467	0.0284373	0.788519	0.22407	0.017144	0.000175712	0.00663444	0.000578762	0.00806554	68.006	387.154	27.7812
		657.913	657.409	657.409	656.637	655.107		Tapley Hill	1108631	siltstone	1269.1	6.01442	4.15039	0.0901048	0.20722	0.730555	0.122847	0.178868	0.224508	0.302809	0.178638	Mid-outer shelf	0.690074	0.0149815	2.29977	0.0977475	0.0295989	0.697191
		657.94	657.431	657.431	656.675	655.158		Tapley Hill	28	siltstone	1270	6.67173	4.125	0.0843465	0.32452	0.3	0.6	0.23	0.35	0.343387	0.236486	Mid-outer shelf	0.61828	0.0126424	3.84747	0.405405	0.145455	0.641212	0.270193	0.0165415	1.04775e-05	0.00409848	0.000289958	0.00490521	77.1289	931.834	55.0827
		658.145	657.603	657.603	656.965	655.549		Tapley Hill	1108632	siltstone	1276.9	7.57864	4.67754	0.0968407	0.29973	0.651715	0.144054	0.22223	0.466387	0.317343	0.314196	Mid-outer shelf	0.617201	0.0127781	3.09508	0.0970459	0.0307969	0.682657
		658.246	657.688	657.688	657.107	655.742		Tapley Hill	29	siltstone	1280.3	7.10266	4.48669	0.0823828	0.368306	0.27	0.52	0.24	0.67	0.369565	0.394118	Mid-outer shelf	0.631692	0.0115989	4.47067	0.305882	0.115898	0.621102	0.306649	0.0176448	8.56212e-06	0.00498579	0.000268647	0.0058526	75.0931	1141.45	52.3952
		658.451	657.86	657.86	657.397	656.133		Tapley Hill	1108633	siltstone	1287.2	7.76416	5.26416	0.0987055	0.254567	0.605203	0.11015	0.165965	0.404983	0.244351	0.314843	Mid-outer shelf	0.678008	0.012713	2.57906	0.0856328	0.0209244	0.755649
		658.543	657.937	657.937	657.527	656.309		Tapley Hill	30	siltstone	1290.3	6.25834	4.01064	0.0834292	0.348277	0.31	0.63	0.21	0.41	0.379562	0.262821	Mid-outer shelf	0.640848	0.0133309	4.17451	0.403846	0.157082	0.611035	0.289972	0.0228269	7.66229e-06	0.000791734	0.000268647	0.00170317	93.0565	1079.38	170.254
		658.656	658.032	658.032	657.687	656.525		Tapley Hill	1108634	siltstone	1294.1	4.80486	4.2592	0.0776878	0.228784	1.49298	0.111423	0.124026	0.412537	0.502667	0.192688	Mid-outer shelf	0.886437	0.0161686	2.94492	0.0520434	0.0261605	0.497333
		658.757	658.117	658.117	657.83	656.718		Tapley Hill	1108635	siltstone	1297.5	7.13363	4.23309	0.0869418	0.367413	0.518234	0.128871	0.185473	0.535269	0.323132	0.391322	Mid-outer shelf	0.593399	0.0121876	4.22597	0.0942143	0.0304437	0.676868
		658.831	658.179	658.179	657.935	656.859		Tapley Hill	31	siltstone	1300	5.08544	3.7485	0.078219	0.336829	0.3	0.83	0.13	0.74	0.510204	0.37	Mid-outer shelf	0.737104	0.015381	4.30623	0.415	0.221422	0.466453	0.280441	0.0203287	1.88144e-05	0.0026474	0.000243139	0.00334818	85.8592	1153.42	83.7593
		659.061	658.373	658.373	658.26	657.299		Tapley Hill	1108636	siltstone	1307.75	6.65814	4.10752	0.0879436	0.299658	0.596522	0.109919	0.148531	0.57043	0.347023	0.400189	Mid-outer shelf	0.616916	0.0132084	3.40739	0.0771144	0.0267604	0.652977
		659.134	658.434	658.434	658.363	657.438		Tapley Hill	32	siltstone	1310.2	6.32383	4.24457	0.0844191	0.444716	0.31	0.57	0.17	0.71	0.40367	0.403409	Mid-outer shelf	0.671202	0.0133494	5.26796	0.323864	0.134289	0.585353	0.370267	0.0201902	7.97778e-06	0.00116274	0.000265095	0.00196051	91.1501	1396.73	188.862
		659.208	658.496	658.496	658.468	657.58		Tapley Hill	1108637	siltstone	1312.7	7.18638	4.34561	0.0922619	0.502311	0.50644	0.111443	0.149353	0.852839	0.372807	0.526419	Mid-outer shelf	0.604701	0.0128384	5.44441	0.068789	0.0256451	0.627193
		659.33	658.598	658.598	658.64	657.812		Tapley Hill	1108638	siltstone	1316.8	6.9111	4.37005	0.0883352	0.424356	0.509026	0.101724	0.145877	0.138498	0.204832	0.154724	Mid-outer shelf	0.632323	0.0127816	4.80393	0.113642	0.0232776	0.795168	0.353315	0.0184739	0.000172057	0.00503513	0.000576207	0.00643339	74.1707	613.174	54.9189
		659.431	658.683	658.683	658.783	658.005		Tapley Hill	33	siltstone	1320.2	6.49443	4.14511	0.0872525	0.352705	0.24	0.44	0.18	0.64	0.356295	0.426667	Mid-outer shelf	0.638256	0.013435	4.04235	0.293333	0.106149	0.638128	0.293659	0.0213487	8.4597e-06	0.00263771	0.000312238	0.00354769	85.7493	940.498	82.7747
		659.672	658.885	658.885	659.123	658.465		Tapley Hill	1108639	siltstone	1328.3	7.18046	4.7928	0.100927	0.549419	0.433677	0.0799731	0.0896474	1.24067	0.384738	0.672827	Mid-outer shelf	0.667478	0.0140558	5.44372	0.0433701	0.0166861	0.615262	0.457442	0.0207438	0.000161174	0.00539117	0.000718861	0.00702083	74.713	636.342	65.1549
		659.722	658.928	658.928	659.194	658.561		Tapley Hill	34	siltstone	1330		3.05			0.4	0.2	0.11	0.94	0.54	0.57	Mid-outer shelf				0.121212	0.0655738	0.459016
		659.803	658.995	658.995	659.308	658.714		Tapley Hill	1108640	siltstone	1332.7	6.97366	4.37797	0.0923591	0.443981	0.439408	0.124774	0.131832	1.01845	0.391612	0.594035	Mid-outer shelf	0.627786	0.013244	4.80712	0.0727771	0.0285004	0.608388
		660.02	659.177	659.177	659.614	659.128		Tapley Hill	35	siltstone	1340		4.06			0.39	0.2	0.11	1.31	0.5	0.65	Mid-outer shelf				0.0995025	0.0492611	0.504926
		660.07	659.219	659.219	659.686	659.225		Tapley Hill	1108641	siltstone	1341.7	7.07349	4.31241	0.100074	0.439565	0.395194	0.0786678	0.0947156	1.35413	0.445855	0.704283	Mid-outer shelf	0.609658	0.0141477	4.3924	0.0409151	0.0182422	0.554145	0.365978	0.0173717	0.0001786	0.0082841	0.00103251	0.010069	63.3063	354.456	36.3469
		660.296	659.409	659.409	660.005	659.656		Tapley Hill	1108642	siltstone	1349.3	7.05163	4.21641	0.0954738	0.429673	0.47425	0.102983	0.142638	0.526166	0.295521	0.422272	Mid-outer shelf	0.597934	0.0135393	4.50043	0.0826487	0.0244245	0.704479
		660.317	659.426	659.426	660.034	659.695		Tapley Hill	36	siltstone	1350		4.58			0.56	0.15	0.11	1.65	0.54	0.67	Mid-outer shelf				0.0607287	0.0327511	0.460699
		660.516	659.593	659.593	660.315	660.075		Tapley Hill	1108643	shale	1356.7	6.70322	4.37837	0.0976796	0.481012	0.574206	0.0844976	0.0995304	1.53914	0.524711	0.669957	Mid-outer shelf	0.653174	0.0145721	4.92438	0.03678	0.0192989	0.475289	0.400486	0.020741	0.000221143	0.0041295	0.00130253	0.00625542	76.8287	307.467	64.0223
		660.569	659.638	659.638	660.391	660.177		Tapley Hill	1108644	shale	1358.5	7.53343	4.72511	0.112184	0.681299	0.455513	0.0955708	0.115886	1.67686	0.496037	0.715436	Mid-outer shelf	0.627219	0.0148915	6.07304	0.0407754	0.0202261	0.503963	0.567243	0.0199342	0.00019	0.00879646	0.000837805	0.0105311	65.4326	677.059	53.8637
		660.587	659.653	659.653	660.416	660.211		Tapley Hill	1108645	shale	1359.1	7.44744	4.71093	0.0985477	0.863948	0.524332	0.100498	0.118338	1.79665	0.539134	0.707394	Mid-outer shelf	0.632556	0.0132324	8.7668	0.039569	0.021333	0.460866	0.719315	0.0141145	0.000196079	0.0111639	0.000780313	0.0126628	52.7106	921.829	56.8052
		660.614	659.676	659.676	660.454	660.263		Tapley Hill	37	shale	1360		3.89			1.46	0.41	0.09	1.12	0.79	0.36	Mid-outer shelf				0.133117	0.105398	0.208226
		660.643	659.701	659.701	660.496	660.319		Tapley Hill	1108646	shale	1361	7.34859	5.05215	0.101952	0.672125	0.501236	0.0895942	0.102877	2.16221	0.565287	0.757098	Mid-outer shelf	0.6875	0.0138736	6.59259	0.0313714	0.0177339	0.434713	0.559605	0.0171076	0.000180288	0.00838015	0.000913012	0.0100453	63.0047	612.922	55.7082
		660.703	659.751	659.751	660.58	660.433		Tapley Hill	1108647	shale	1363	7.46658	4.50568	0.111965	0.920245	0.449426	0.0855292	0.101269	1.54709	0.484569	0.708597	Mid-outer shelf	0.603447	0.0149955	8.21902	0.039174	0.0189825	0.515431	0.766187	0.0208939	0.000204289	0.00783852	0.00074917	0.00947346	68.8038	1022.71	80.8772
		660.736	659.778	659.778	660.626	660.495		Tapley Hill	1108648	shale	1364.1	7.42207	5.47685	0.0964506	0.872597	0.65004	0.0963338	0.106558	2.47808	0.608198	0.743942	Mid-outer shelf	0.737915	0.0129951	9.04708	0.0289203	0.0175893	0.391802	0.726516	0.0193994	0.000187561	0.00408315	0.000750613	0.00568879	77.3248	967.897	127.71
		660.747	659.788	659.788	660.643	660.518		Tapley Hill	1108649	shale	1364.5	7.15108	5.12094	0.103168	0.776259	0.567176	0.0894855	0.107006	1.81777	0.504094	0.70417	Mid-outer shelf	0.716107	0.014427	7.52418	0.034665	0.0174744	0.495906	0.646306	0.0216443	0.000191687	0.00583893	0.000599625	0.00730008	74.7789	1077.85	88.5341
		660.814	659.844	659.844	660.737	660.645		Tapley Hill	1108650	shale	1366.75	7.46353	4.7742	0.115716	0.899696	0.503058	0.0776843	0.0867194	1.98614	0.555821	0.74847	Mid-outer shelf	0.639671	0.0155042	7.77502	0.029275	0.0162717	0.444179	0.749079	0.0200908	5.34794e-05	0.0108833	0.000655424	0.012245	62.1318	1142.89	61.1744
		660.837	659.863	659.863	660.769	660.688		Tapley Hill	1108651	shale	1367.5	7.87574	5.0301	0.113528	0.753779	0.583973	0.115341	0.0879918	2.14001	0.58196	0.731048	Mid-outer shelf	0.638682	0.0144149	6.63958	0.0394017	0.0229302	0.41804	0.627589	0.0171576	5.51692e-05	0.0113634	0.0010442	0.0131014	56.7024	601.025	47.9023
		660.887	659.905	659.905	660.84	660.784		Tapley Hill	1108652	shale	1369.2	8.28839	4.41756	0.129167	1.11076	0.607494	0.137627	0.0606949	2.24542	0.690706	0.735905	Mid-outer shelf	0.532981	0.015584	8.59946	0.0451052	0.0311544	0.309294	0.924812	0.0172516	0.000201732	0.0167324	0.00098056	0.0184899	48.2678	943.147	50.0172
		660.908	659.923	659.923	660.87	660.824		Tapley Hill	38	shale	1369.9		3.16			0.97	0.28	0.05	1.08	0.75	0.45	Mid-outer shelf				0.117647	0.0886076	0.246835
		660.943	659.953	659.953	660.92	660.892		Tapley Hill	1108653	shale	1371.1	7.31044	3.64589	0.071519	1.11305	0.523791	0.104484	0.0436995	1.66213	0.640202	0.712106	Mid-outer shelf	0.498723	0.00978313	15.563	0.044764	0.028658	0.359798	0.926718	0.00968475	1.43927e-05	0.00651996	0.000995092	0.00786385	55.1881	931.289	117.845
		660.952	659.96	659.96	660.933	660.909		Tapley Hill	1108654	shale	1371.4	7.19896	4.56806	0.0888889	0.493907	0.48355	0.0692758	0.0621611	2.13537	0.602086	0.776398	Mid-outer shelf	0.634544	0.0123475	5.55645	0.0251879	0.0151653	0.397914	0.411223	0.0171376	1.30643e-05	0.0046047	0.000869674	0.00601552	74.0185	472.847	68.3603
		660.964	659.97	659.97	660.949	660.932		Tapley Hill	1108655	shale	1371.8	5.47817	4.30566	0.050123	0.249364	0.567701	0.161443	0.0609065	2.09813	0.670787	0.726454	Mid-outer shelf	0.785967	0.00914959	4.97505	0.0558977	0.0374955	0.329213	0.207618	0.00780498	0.000135915	0.00340184	0.000709783	0.00449378	63.4615	292.51	46.2013
		661	660	660	661	661		Appila	1108656	Diamictite	1373.7		-									Inner shelf
		661.101	660.085	660.085	661.143	661.193		Appila	39	Diamictite	1380.2	5.82491	1.95	0.0777497	0.350176	0.48	0.16	0.03	0.13	0.41	0.16	Inner shelf	0.658546	0.0133478	4.5039	0.2	0.0820513	0.589744
		661.136	660.114	660.114	661.192	661.259		Appila	1108657	Diamictite	1382.4		-						0.19	0.519337	0.202128	Inner shelf
		661.253	660.212	660.212	661.357	661.482		Appila	40	Diamictite	1389.9	6.33234	1.65	0.0883234	0.448572	0.55	0.21	0.02	0.1	0.533333	0.113636	Inner shelf	0.644681	0.013948	5.07875	0.238636	0.127273	0.466667
		661.282	660.237	660.237	661.399	661.539		Appila	1108658	Diamictite	1391.8		-						0.03	0.789474	0.04	Inner shelf
		661.415	660.348	660.348	661.586	661.792		Appila	41	Diamictite	1400.3		0.95			0.55	0.16	0.01	0.03	0.79	0.04	Inner shelf				0.213333	0.168421	0.210526
		661.504	660.423	660.423	661.712	661.962		Appila	1108659	Diamictite	1406		-									Inner shelf
		661.566	660.475	660.475	661.8	662.081		Appila	42	Diamictite	1410		1.89			0.6	0.21	0.03	0.1	0.5	0.11	Inner shelf				0.223404	0.111111	0.502646
		661.61	660.512	660.512	661.862	662.164		Appila	1108660	Diamictite	1412.8		-									Inner shelf
		661.699	660.586	660.586	661.987	662.334		Appila	1108661	Diamictite	1418.5		-									Inner shelf
		661.722	660.606	660.606	662.02	662.378		Appila	43	Diamictite	1420		2.05			0.56	0.2	0.05	0.07	0.43	0.09	Inner shelf				0.227273	0.097561	0.570732
		661.851	660.715	660.715	662.203	662.625		Appila	1108662	Diamictite	1428.3		-									Inner shelf
		661.881	660.74	660.74	662.245	662.682		Appila	44	Diamictite	1430.2		2.2			0.63	0.3	0.05	0.1	0.49	0.09	Inner shelf				0.277778	0.136364	0.509091
		661.94	660.789	660.789	662.329	662.795		Appila	1108663	Diamictite	1434		-									Inner shelf
		662.037	660.87	660.87	662.466	662.98		Appila	45	Diamictite	1440.2		2.2			0.41	0.27	0.06	0.01	0.34	0.01	Inner shelf				0.36	0.122727	0.659091
		662.059	660.889	660.889	662.496	663.021		Appila	1108664	Diamictite	1441.6		-									Inner shelf
		662.135	660.953	660.953	662.604	663.167		Appila	1108665	Diamictite	1446.5		-									Inner shelf
		662.19	660.999	660.999	662.682	663.271		Appila	46	Diamictite	1450		1.81			0.33	0.24	0.03	0.02	0.35	0.03	Inner shelf				0.387097	0.132597	0.657459
		662.191	661	661	662.684	663.274		Appila	1108666	Diamictite	1450.1		-									Inner shelf
	This study	655.163	655.1	650	652.75	649.857	BR05-DD01	Arumbera sandston-equivalent?	LvM024	calcareous siltstone	54.9		3.04897	0.0714771		0.0500672	1.23712	0.0401871	0	0.435352	0	Mid-outer shelf				0.932005	0.40575	0.564648	0.076362	0.0135974	0.000224421	0.00683013	0.000692689	0.00824082	62.2643	110.24	9.26631
		655.508	655.39	650.591	653.238	650.515		Arumbera sandston-equivalent?	LvM025	calcareous siltstone	80.3		4.36404	0.0807491		0.0444833	1.81949	0.0760713	0.758557	0.618374	0.281092	Mid-outer shelf				0.674235	0.416929	0.381626	0.0875341	0.0141433	0.000267729	0.00938816	0.000882667	0.0111968	55.8138	99.17	7.81776
		655.777	655.615	651.052	653.618	651.029		Arumbera sandston-equivalent?	LvM026	calcareous siltstone	100.1		3.8131	0.0741604		0.0465145	1.38111	0.0615622	0.00883499	0.392862	0.00589776	Mid-outer shelf				0.921956	0.362202	0.607138	0.11334	0.0127061	0.000253494	0.00873615	0.00103122	0.0105677	54.594	109.909	10.7252
		656.069	655.861	651.552	654.031	651.586		Arumbera sandston-equivalent?	LvM027	calcareous siltstone	121.6		3.2831	0.0709102		0.0759605	1.03832	0.0642485	0	0.358967	0	Mid-outer shelf				0.88103	0.31626	0.641033
		656.304	656.058	651.955	654.363	652.035		Arumbera sandston-equivalent?	LvM028	calcareous siltstone	138.9		3.75086	0.0740552		0.106171	1.36782	0.0783202	0	0.413855	0	Mid-outer shelf				0.881151	0.364669	0.586145	0.115552	0.0161822	0.00022111	0.00499344	0.00100431	0.00684376	70.278	115.056	16.8842
		656.591	656.298	652.446	654.768	652.582		Aralka	LvM029	calcareous siltstone and shale	160		2.01904	0.0565374		0.525916	0.0911821	0.0624652	0.00911265	0.341091	0.0132321	Mid-outer shelf				0.132402	0.0451612	0.658909
		656.641	656.341	652.532	654.839	652.678		Aralka	LvM030	calcareous siltstone and shale	163.7		2.58111	0.0539791		0.359676	0.130097	0.0989713	0.105818	0.269094	0.152352	Mid-outer shelf				0.187307	0.0504033	0.730906
		656.822	656.492	652.842	655.095	653.023		Aralka	LvM031	calcareous siltstone and shale	177		2.6725	0.04485		0.56612	0.168048	0.104438	0.562615	0.52431	0.401518	Mid-outer shelf				0.119929	0.0628803	0.47569	0.0559274	0.0116962	0	0.00144614	0.000291074	0.00201999	85.273	192.142	27.687
		656.86	656.524	652.907	655.148	653.096		Aralka	LvM032	calcareous siltstone and shale	179.8		4.4851	0.0313803		0.354499	0.146164	0.15043	0.339915	0.220956	0.342999	Mid-outer shelf				0.14749	0.0325888	0.779044
		657.364	656.947	653.77	655.861	654.058		Aralka	LvM033	calcareous siltstone and shale	216.9		5.392	0.0733897		0.438368	0.197914	0.520601	0.365633	0.282366	0.24015	Mid-outer shelf				0.129992	0.0367052	0.717634
		657.677	657.211	654.308	656.304	654.657		Aralka	LvM034	calcareous siltstone and shale	240		2.82981			0.960479	0.0871538	0.100314	0.285946	0.50671	0.199419	Mid-outer shelf				0.0607813	0.0307985	0.49329
		657.95	657.44	654.775	656.69	655.178		Aralka	LvM035	calcareous siltstone and shale	260.1		4.60571	0.0728507								Mid-outer shelf				-	-	-
		658.041	657.516	654.931	656.819	655.352		Aralka	LvM036	calcareous siltstone and shale	266.8		5.2371	0.0743802		0.806618	0.168369	0.520581	0.310014	0.344768	0.171697	Mid-outer shelf				0.0932492	0.0321493	0.655232
		658.226	657.671	655.248	657.08	655.705		Aralka	LvM037	calcareous siltstone and shale	280.4		4.32796	0.0639894		0.727682	0.173978	0.45581	0.49781	0.428673	0.268321	Mid-outer shelf				0.0937744	0.0401985	0.571327	0.146857	0.0164576	6.70381e-06	0.0021706	0.00100524	0.00367793	81.7341	146.092	39.9293
		658.62	658.002	655.923	657.636	656.457		Aralka	LvM038	calcareous siltstone and shale	309.4		4.77208	0.0676949		0.843271	0.132433	0.334356	0.528586	0.385292	0.287487	Mid-outer shelf				0.0720275	0.0277517	0.614708	0.148006	0.0167907	0	0.00196188	0.00190715	0.00449809	78.8711	77.6057	32.9041
		658.809	658.161	656.246	657.903	656.817		Aralka	LvM039	calcareous siltstone and shale	323.3		4.81426	0.0887324		1.56161	0.209907	0.386783	0.591629	0.571206	0.215143	Mid-outer shelf				0.0763318	0.0436012	0.428794	0.149723	0.0216744	0.000182693	0.00474473	0.00152372	0.00706887	75.4069	98.2611	21.1806
		659.085	658.392	656.719	658.293	657.343		Aralka	LvM040	calcareous siltstone and shale	343.6		5.40422	0.0813143		0.44789	0.233757	0.62609	0.123729	0.264879	0.086435	Mid-outer shelf				0.163299	0.0432545	0.735121
		659.214	658.5	656.94	658.475	657.59		Aralka	LvM041	calcareous siltstone and shale	353.1		5.16493	0.0733099		0.567267	0.217573	0.585041	0.551004	0.371909	0.286849	Mid-outer shelf				0.113267	0.042125	0.628091
		659.346	658.611	657.165	658.662	657.841		Aralka	LvM042	calcareous siltstone and shale	362.8		5.37821	0.0703051		0.711348	0.225784	0.769522	0.0184233	0.320753	0.0106797	Mid-outer shelf				0.130883	0.0419812	0.679247
		659.465	658.711	657.37	658.831	658.07		Aralka	LvM043	calcareous siltstone and shale	371.6		4.74781	0.0678203		0.652039	0.176542	0.546542	0.147484	0.320697	0.096863	Mid-outer shelf				0.115947	0.0371839	0.679303
		659.651	658.868	657.689	659.094	658.425		Aralka	LvM044	calcareous siltstone and shale	385.3		5.1131	0.0738521		0.436269	0.261569	0.335288	0.883258	0.374799	0.460898	Mid-outer shelf				0.136491	0.0511565	0.625201	0.225345	0.0173742	4.37695e-06	0.00279813	0.00206469	0.00549118	75.9847	109.142	41.0376
		659.761	658.96	657.878	659.249	658.635		Aralka	LvM045	calcareous siltstone and shale	393.4		5.4921	0.0986906		0.561228	0.377809	0.558147	0.0915919	0.289284	0.0576494	Mid-outer shelf				0.237799	0.0687914	0.710716
		659.799	658.992	657.943	659.303	658.708		Aralka	LvM046	calcareous siltstone and shale	396.2		5.44069	0.098285		0.536011	0.240501	0.6567	0.213796	0.30272	0.129809	Mid-outer shelf				0.146023	0.0442041	0.69728
		659.989	659.152	658.269	659.572	659.071		Aralka	LvM047	calcareous siltstone and shale	410.2		5.16829	0.0695745		0.63404	0.193962	0.588042	0.193189	0.311367	0.120051	Mid-outer shelf				0.120531	0.0375292	0.688633
		660.046	659.199	658.366	659.652	659.18		Aralka	LvM048	calcareous siltstone and shale	414.4		5.02013	0.0732682		0.548339	0.198019	0.51224	0.491618	0.34864	0.28089	Mid-outer shelf				0.11314	0.039445	0.65136
		660.135	659.274	658.518	659.777	659.348		Aralka	LvM049	calcareous siltstone and shale	420.9		4.51658	0.0665736		0.583743	0.159669	0.502259	0.277617	0.337266	0.182248	Mid-outer shelf				0.104819	0.0353518	0.662734
		660.273	659.39	658.755	659.973	659.613		Aralka	LvM050	calcareous siltstone and shale	431.1		6.158	0.0719306		0.571153	0.740605	0.749608	0.0223773	0.33838	0.010739	Mid-outer shelf				0.355421	0.120267	0.66162
		660.404	659.499	658.978	660.157	659.862		Aralka	LvM051	calcareous siltstone and shale	440.7		5.09027	0.0690093		0.504146	0.15648	0.606501	0.126427	0.273768	0.090723	Mid-outer shelf				0.112288	0.0307409	0.726232
		660.413	659.507	658.995	660.171	659.88		Aralka	LvM052	calcareous siltstone and shale	441.4		5.32033	0.071329		0.506886	0.205152	0.639725	0.072991	0.267794	0.0512306	Mid-outer shelf				0.143991	0.0385599	0.732206
		660.432	659.523	659.027	660.197	659.916		Aralka	LvM053	calcareous siltstone and shale	442.8		4.93539	0.0689498		0.804285	0.17888	0.415126	0.730897	0.431412	0.343275	Mid-outer shelf				0.0840134	0.0362444	0.568588	0.174285	0.0186502	1.51939e-06	0.00163027	0.00118188	0.00347403	84.2976	147.464	50.1679
		660.449	659.537	659.055	660.221	659.947		Aralka	LvM054	calcareous siltstone and shale	444		4.46298	0.0711936		0.590883	0.191413	0.537725	0.0452631	0.305913	0.0331529	Mid-outer shelf				0.1402	0.0428891	0.694087
		660.465	659.551	659.083	660.244	659.978		Aralka	LvM055	calcareous siltstone and shale	445.2		4.9737	0.073399		0.530861	0.219398	0.44311	0.648383	0.370298	0.352047	Mid-outer shelf				0.119125	0.0441116	0.629702
		660.481	659.564	659.111	660.267	660.009		Aralka	LvM056	calcareous siltstone and shale	446.4		5.29832	0.0687783		0.61854	0.258139	0.488659	0.964578	0.439746	0.413997	Mid-outer shelf				0.110793	0.0487209	0.560254	0.235687	0.0159891	0	0.00291081	0.00192961	0.00547321	74.4986	122.143	43.0619
		660.489	659.571	659.125	660.278	660.025		Aralka	LvM057	calcareous siltstone and shale	447		2.98297	0.054755		0.37261	0.140474	0.254447	0.267789	0.347076	0.258654	Mid-outer shelf				0.135682	0.0470919	0.652924
		660.503	659.583	659.148	660.297	660.051		Aralka	LvM058	calcareous siltstone and shale	448		5.45651	0.0818225		0.392345	0.402562	0.565038	1.0449	0.44073	0.434498	Mid-outer shelf				0.167396	0.0737765	0.55927	0.317332	0.0171044	1.66717e-06	0.00617492	0.00220306	0.00901074	65.4961	144.042	35.2171
		660.515	659.593	659.169	660.315	660.074		Aralka	LvM059	calcareous siltstone and shale	448.9		5.05139	0.076999		0.401007	0.310499	0.369545	1.24472	0.460422	0.535186	Mid-outer shelf				0.133504	0.061468	0.539578	0.281443	0.0161213	0	0.00528837	0.00198659	0.00785938	67.2262	141.671	35.8098
		660.522	659.599	659.181	660.324	660.087		Aralka	LvM060	calcareous siltstone and shale	449.4		3.70433	0.0587855		0.508259	0.0826487	0.185545	0.758928	0.414482	0.494293	Mid-outer shelf				0.0538295	0.0223114	0.585518	0.102093	0.0152562	0	0.00201945	0.000872071	0.00338145	81.8569	117.069	30.192
		660.549	659.621	659.227	660.363	660.139		Aralka	LvM061	calcareous siltstone and shale	451.4		5.96061	0.0770642		0.447158	0.205322	0.943421	0.100122	0.284538	0.0590333	Mid-outer shelf				0.121061	0.0344465	0.715462
		660.56	659.631	659.246	660.378	660.16		Aralka	LvM062	calcareous siltstone and shale	452.2		4.17449	0.0597087		0.300885	0.147843	0.44553	0.143182	0.248519	0.138015	Mid-outer shelf				0.142508	0.0354159	0.751481
		660.571	659.64	659.265	660.393	660.181		Aralka	LvM063	calcareous siltstone and shale	453		4.48511	0.0707885		0.378035	0.16442	0.505057	0.0505579	0.244826	0.0460426	Mid-outer shelf				0.149735	0.036659	0.755174
		660.584	659.651	659.288	660.413	660.206		Aralka	LvM064	calcareous siltstone and shale	454		4.76182	0.0676318		0.633148	0.111783	0.286564	0.533389	0.328632	0.340849	Mid-outer shelf				0.0714323	0.0234749	0.671368
		660.598	659.662	659.311	660.432	660.232		Aralka	LvM065	calcareous siltstone and shale	455		5.29887	0.0681818		0.623143	0.226088	0.527659	0.950676	0.439257	0.408442	Mid-outer shelf				0.0971348	0.0426672	0.560743	0.234808	0.016043	3.48876e-06	0.00367533	0.0017656	0.00603397	72.6685	132.991	38.9144
		660.616	659.677	659.341	660.457	660.266		Aralka	LvM066	calcareous siltstone and shale	456.3		5.0744	0.0703192		0.60786	0.224413	0.50358	0.829139	0.42665	0.382976	Mid-outer shelf				0.103655	0.0442245	0.57335	0.218107	0.0161364	0	0.00348113	0.00185162	0.0060054	72.8775	117.793	36.3185
		660.628	659.688	659.362	660.474	660.289		Aralka	LvM067	calcareous siltstone and shale	457.2		5.13483	0.0707983		0.522716	0.151329	0.611362	0.509565	0.349568	0.283885	Mid-outer shelf				0.084307	0.029471	0.650432
		660.641	659.699	659.386	660.493	660.315		Aralka	LvM068	calcareous siltstone and shale	458.2		5.23482	0.0718232		0.672686	0.207241	0.515327	0.83372	0.425797	0.374038	Mid-outer shelf				0.0929758	0.0395889	0.574203	0.208267	0.0173366	0	0.00282844	0.00210627	0.00558621	75.6304	98.8793	37.2823
		660.655	659.71	659.409	660.512	660.341		Aralka	LvM069	calcareous siltstone and shale	459.2		5.06239	0.0728196		0.872147	0.236837	0.443938	1.05873	0.515893	0.405386	Mid-outer shelf				0.0906848	0.0467836	0.484107	0.2347	0.0183115	0	0.00213217	0.00211878	0.0048818	78.9517	110.771	48.0767
		660.67	659.723	659.434	660.533	660.37		Aralka	LvM070	calcareous siltstone and shale	460.3		5.03061	0.0633075		0.576814	0.269898	0.456555	1.19225	0.496066	0.477757	Mid-outer shelf				0.108153	0.0536512	0.503934	0.256005	0.015871	3.42408e-06	0.00341001	0.00219817	0.00615188	72.0659	116.463	41.614
		660.679	659.731	659.451	660.547	660.388		Aralka	LvM071	calcareous siltstone and shale	461		4.79258	0.0612335		0.292525	0.0984499	0.427225	0.111689	0.194027	0.12011	Mid-outer shelf				0.105873	0.0205422	0.805973	0.107039	0.0119835	0	0.00472938	0.00121655	0.00637416	65.2779	87.9859	16.7927
		660.69	659.74	659.469	660.562	660.409		Aralka	LvM072	calcareous siltstone and shale	461.8		5.97064	0.0867713		0.488501	0.174198	0.819712	0.0917632	0.263653	0.058293	Mid-outer shelf				0.11066	0.0291758	0.736347
		660.712	659.758	659.507	660.593	660.45		Aralka	LvM073	calcareous siltstone and shale	463.4		5.58904	0.0614386		0.446766	0.143087	0.741695	0.0161784	0.241137	0.0120042	Mid-outer shelf				0.106169	0.0256014	0.758863
		660.726	659.77	659.53	660.612	660.476		Aralka	LvM074	calcareous siltstone and shale	464.4		5.47623	0.0925926		0.500566	0.186343	0.797876	0.308765	0.327515	0.172153	Mid-outer shelf				0.103896	0.0340276	0.672485
		660.749	659.789	659.569	660.645	660.52		Aralka	LvM075	calcareous siltstone and shale	466.1		5.43365	0.0623188		0.474789	0.159618	0.841376	0.10077	0.290146	0.0639181	Mid-outer shelf				0.101245	0.0293759	0.709854
		660.761	659.799	659.59	660.662	660.544		Aralka	LvM076	calcareous siltstone and shale	467		5.18855	0.068394		1.30031	0.224276	0.364369	1.1216	0.580231	0.372556	Mid-outer shelf				0.0744965	0.0432252	0.419769	0.261364	0.0177194	3.39363e-06	0.00125744	0.00149482	0.00323646	84.5558	174.846	80.7562
		660.776	659.812	659.616	660.683	660.572		Aralka	LvM077	calcareous siltstone and shale	468.1		4.70333	0.0702479		0.475264	0.165575	0.481999	0.610289	0.36849	0.352132	Mid-outer shelf				0.0955354	0.0352038	0.63151
		660.789	659.823	659.639	660.702	660.598		Aralka	LvM078	calcareous siltstone and shale	469.1		4.84643	0.0725043		1.0672	0.152227	0.346428	1.22479	0.575815	0.438891	Mid-outer shelf				0.0545489	0.0314101	0.424185	0.314038	0.0192107	3.37165e-06	0.00130964	0.00186432	0.00369827	83.8567	168.446	84.915
		660.803	659.835	659.663	660.722	660.624		Aralka	LvM079	calcareous siltstone and shale	470.1		5.42944	0.0358482		2.35158	0.155593	0.31671	0.312639	0.577687	0.099677	Mid-outer shelf				0.0496069	0.0286572	0.422313	0.0715332	0.00883337	0	0.00160658	0.00051208	0.00238549	78.7368	139.692	29.9868
		660.815	659.845	659.684	660.739	660.647		Aralka	LvM080	calcareous siltstone and shale	471		4.71211	0.064455		0.503501	0.204904	0.356602	1.05002	0.44885	0.496457	Mid-outer shelf				0.0968802	0.0434847	0.55115	0.255416	0.014689	0	0.00287453	0.00198721	0.00534062	73.3363	128.53	47.8252
		660.832	659.859	659.711	660.762	660.678		Aralka	LvM081	calcareous siltstone and shale	472.2		4.22605	0.0592342		0.380732	0.213798	0.28669	1.21907	0.496985	0.580428	Mid-outer shelf				0.101795	0.0505906	0.503015	0.255676	0.0116872	1.62736e-06	0.00365213	0.00183017	0.00588641	66.5042	139.701	43.435
		660.844	659.869	659.732	660.779	660.702		Aralka	LvM082	calcareous siltstone and shale	473.1		4.57784			1.92694	0.0913351	0.104664	0.211003	0.509836	0.0904061	Mid-outer shelf				0.0391334	0.0199516	0.490164
		660.857	659.88	659.756	660.798	660.728		Aralka	LvM083	calcareous siltstone and shale	474.1		4.79637	0.0828427		0.456192	0.176312	0.325694	1.42964	0.497842	0.598717	Mid-outer shelf				0.0738376	0.0367595	0.502158	0.427731	0.0197086	6.72349e-06	0.00377547	0.00166981	0.00606769	76.4602	256.155	70.4932
		660.87	659.891	659.777	660.816	660.751		Aralka	LvM084	calcareous siltstone and shale	475		4.40225	0.0702855		0.459644	0.218617	0.240087	1.38944	0.52423	0.602066	Mid-outer shelf				0.09473	0.0496603	0.47577	0.330123	0.016793	3.04524e-06	0.00321312	0.00158395	0.00534758	75.8472	208.417	61.7331
		660.883	659.902	659.8	660.835	660.777		Aralka	LvM085	calcareous siltstone and shale	476		4.31207	0.0738848		0.50222	0.223028	0.243039	1.36421	0.540923	0.584871	Mid-outer shelf				0.0956179	0.0517219	0.459077	0.392443	0.0184322	6.22966e-06	0.00312177	0.00110929	0.0048366	79.2142	353.778	81.1402
		660.893	659.91	659.816	660.848	660.795		Aralka	LvM086	calcareous siltstone and shale	476.7		4.39493	0.0762477		0.496651	0.235171	0.217697	1.34361	0.521766	0.585928	Mid-outer shelf				0.102555	0.0535096	0.478234	0.339769	0.0199145	4.58004e-06	0.00202152	0.00103017	0.0036465	84.5231	329.819	93.1766
		660.905	659.92	659.837	660.866	660.818		Aralka	LvM087	calcareous siltstone and shale	477.6		4.26332	0.0742119		0.457694	0.191387	0.159814	1.56859	0.557662	0.659769	Mid-outer shelf				0.0804995	0.0448915	0.442338	0.376416	0.0197227	4.62693e-06	0.00188494	0.000968442	0.00345933	85.0776	388.682	108.812
		660.91	659.925	659.846	660.873	660.829		Aralka	LvM088	calcareous siltstone and shale	478		4.18626	0.072474		0.48484	0.0948405	0.163672	1.5912	0.55767	0.681587	Mid-outer shelf				0.0406247	0.0226552	0.44233	0.349782	0.0192561	7.33981e-06	0.00179788	0.0010043	0.00340365	84.9793	348.284	102.767
		660.927	659.938	659.874	660.896	660.86		Aralka	LvM089	calcareous siltstone and shale	479.2		4.28575	0.0717927		0.394734	0.206732	0.145475	1.52245	0.529519	0.670862	Mid-outer shelf				0.091096	0.0482371	0.470481	0.314489	0.0187279	0	0.00179542	0.00129788	0.00372273	83.4181	242.31	84.478
		660.938	659.948	659.893	660.912	660.881		Aralka	LvM090	calcareous siltstone and shale	480		4.19684	0.0722812		0.489491	0.193069	0.182895	1.55297	0.576249	0.642142	Mid-outer shelf				0.0798323	0.0460033	0.423751	0.360682	0.0179328	4.72105e-06	0.00290473	0.000914399	0.00439375	80.3205	394.447	82.0897
		660.947	659.956	659.909	660.925	660.899		Aralka	LvM091	calcareous siltstone and shale	480.7		4.25808	0.0663551		0.526067	0.159213	0.166726	1.53312	0.560141	0.642783	Mid-outer shelf				0.0667526	0.0373909	0.439859	0.336751	0.0174375	5.34719e-06	0.00178245	0.000918742	0.00320466	84.4752	366.534	105.081
		660.954	659.961	659.921	660.935	660.912		Aralka	LvM092	calcareous siltstone and shale	481.2		4.20333	0.0665842		0.552728	0.169879	0.182674	1.48269	0.568112	0.620899	Mid-outer shelf				0.0711394	0.0404152	0.431888	0.289881	0.0179248	9.68706e-06	0.00188331	0.000907861	0.00334205	84.2851	319.301	86.7374
		660.959	659.966	659.93	660.942	660.922		Aralka	LvM093	calcareous siltstone and shale	481.6		4.09964	0.0630798		0.739588	0.131042	0.163438	1.40106	0.593986	0.575354	Mid-outer shelf				0.0538131	0.0319642	0.406014	0.243915	0.0173557	4.39938e-06	0.00115235	0.000700918	0.00237982	87.9414	347.994	102.493
		660.963	659.969	659.937	660.948	660.93		Aralka	LvM094	calcareous siltstone and shale	481.9		2.86147	0.0491723		0.727404	0.0858888	0.134208	0.952937	0.664147	0.50143	Mid-outer shelf				0.0451942	0.0300156	0.335853	0.174587	0.0119791	8.74523e-05	0.0029019	0.000409469	0.00367712	76.5134	426.375	47.4794
		660.969	659.974	659.946	660.956	660.94		Aralka	LvM095	calcareous siltstone and shale	482.3		4.6828	0.0692231		0.566914	0.155308	0.263939	1.63946	0.560693	0.624408	Mid-outer shelf				0.059151	0.0331656	0.439307	0.592463	0.0164065	7.15274e-06	0.00413736	0.000777602	0.00555135	74.7182	761.91	106.724
		660.974	659.978	659.956	660.964	660.951		Aralka	LvM096	calcareous siltstone and shale	482.7		3.66985	0.0585413		0.359165	0.167833	0.231931	1.13778	0.516836	0.599871	Mid-outer shelf				0.0884863	0.0457329	0.483164	0.336335	0.0126369	2.99898e-06	0.00390316	0.000730759	0.00509734	71.2571	460.255	65.9826
		660.982	659.985	659.97	660.975	660.966		Aralka	LvM097	calcareous siltstone and shale	483.3		4.73711	0.084208		0.411698	0.210634	0.465631	0.246672	0.28174	0.184823	Mid-outer shelf				0.157822	0.0444647	0.71826
		660.986	659.989	659.977	660.981	660.974		Aralka	LvM098	calcareous siltstone and shale	483.6		5.01169	0.0885147		0.362127	0.219579	0.615054	0.144772	0.26768	0.107915	Mid-outer shelf				0.163678	0.0438134	0.73232
		660.993	659.994	659.988	660.99	660.987		Aralka	LvM099	calcareous siltstone and shale	484.1		7.76988	0.0814524		0.390061	0.260674	0.507308	3.28951	0.572409	0.739622	Mid-outer shelf				0.0586106	0.0335492	0.427591	0.0915565	0.0137981	8.46292e-05	0.0106211	0.00101414	0.0124819	52.5041	90.2803	7.33512
		661	660	660	661	661		Aralka	LvM100	calcareous siltstone and shale	484.6		5.02757	0.0844857		0.378241	0.337115	0.620972	0.0858264	0.282871	0.0603495	Mid-outer shelf				0.237046	0.0670534	0.717129
		661.119	660.1	660.1	661.168	661.227		Areyonga	LvM101	Diamictite	485.1		5.74655	0.0847162		0.374951	0.790001	0.772181	0.0151905	0.339739	0.00778072	Mid-outer shelf				0.404647	0.137474	0.660261
		661.126	660.106	660.106	661.179	661.241		Areyonga	LvM102	Diamictite	485.7		6.01531	0.0894195		0.341004	0.917786	0.748714	0.0358288	0.339689	0.0175345	Mid-outer shelf				0.449161	0.152575	0.660311
		661.131	660.11	660.11	661.186	661.251		Areyonga	LvM103	Diamictite	486.1		5.53139	0.0808325		0.265649	0.785659	0.61723	0.0313381	0.307314	0.0184355	Mid-outer shelf				0.462186	0.142036	0.692686
		661.146	660.122	660.122	661.206	661.278		Areyonga	LvM104	Diamictite	487.3		6.03512	0.0878559		0.244668	1.04361	0.552105	0.0321733	0.310277	0.0171815	Mid-outer shelf				0.557318	0.172923	0.689723
		661.156	660.131	660.131	661.22	661.297		Areyonga	LvM105	Diamictite	488.1		6.07756	0.0826996		0.248535	1.14894	0.575198	0.0099609	0.326222	0.00502408	Mid-outer shelf				0.579502	0.189046	0.673778
		661.162	660.136	660.136	661.228	661.309		Areyonga	LvM106	Diamictite	488.6		5.93103	0.0879849		0.255127	1.01778	0.540346	0.0293435	0.31067	0.0159251	Mid-outer shelf				0.552361	0.171602	0.68933
		661.165	660.139	660.139	661.234	661.316		Areyonga	LvM107	Diamictite	488.9		5.17563	0.0954861		0.265687	0.540442	0.486489	0.0325543	0.256041	0.0245661	Mid-outer shelf				0.407828	0.10442	0.743959
		660.603	659.667	659.667	660.439	660.242	Wallara-1	Aralka	LvM122	Dolomite-cemented shale and siltstone	1289.7		1.67721	0.0761082		0.616749	0.0449746	0.0411425	0.446864	0.685503	0.388669	Mid-outer shelf				0.0391175	0.0268152	0.314497	0.215652	0.0180274	0.000232057	0.00429562	0.000335341	0.00506598	78.063	643.083	42.5686
		660.638	659.696	659.696	660.488	660.308		Aralka	LvM123	Dolomite-cemented shale and siltstone	1291.2		4.42297	0.0820896		0.453116	0.0894421	0.121121	1.62029	0.516387	0.709418	Mid-outer shelf				0.0391609	0.0202222	0.483613	0.582333	0.0222579	1.16498e-05	0.00171207	0.000857849	0.00314018	87.6362	678.829	185.446
		660.689	659.739	659.739	660.561	660.406		Aralka	LvM124	Dolomite-cemented shale and siltstone	1293.4		5.06022	0.0795669		0.499977	0.103311	0.133045	1.75726	0.492784	0.70471	Mid-outer shelf				0.0414304	0.0204162	0.507216	0.621868	0.0218824	8.45901e-06	0.00203104	0.000808624	0.00340716	86.5274	769.045	182.518
		660.731	659.774	659.774	660.62	660.487		Aralka	LvM125	Dolomite-cemented shale and siltstone	1295.2		2.52627	0.0558511		1.10894	0.0620759	0.053651	0.705443	0.764016	0.365493	Mid-outer shelf				0.0321618	0.0245721	0.235984	0.201821	0.0148049	0.000163293	0.00241408	0.000417654	0.00320417	82.2081	483.225	62.9869
		660.782	659.817	659.817	660.693	660.585		Aralka	LvM126	Dolomite-cemented shale and siltstone	1297.4		4.59897	0.0849057		0.424529	0.113647	0.114979	1.42243	0.451314	0.685315	Mid-outer shelf				0.0547541	0.0247113	0.548686	0.678443	0.0224582	1.33607e-05	0.00256193	0.00101737	0.00416965	84.341	666.859	162.71
		660.806	659.837	659.837	660.726	660.629		Aralka	LvM127	Dolomite-cemented shale and siltstone	1298.4		3.05153	0.0616667		1.07993	0.0690745	0.058519	1.04314	0.737555	0.463481	Mid-outer shelf				0.0306907	0.022636	0.262445	0.293424	0.0162189	0.000170116	0.00263919	0.0005338	0.00359635	81.8506	549.688	81.5892
		660.822	659.851	659.851	660.749	660.66		Aralka	LvM128	Dolomite-cemented shale and siltstone	1299.1		3.72483	0.0608173		1.29372	0.0905008	0.0863618	1.06913	0.681832	0.420964	Mid-outer shelf				0.0356343	0.0242966	0.318168	0.460087	0.016924	8.68749e-06	0.0011443	0.000583497	0.00211874	88.8738	788.5	217.151
		660.869	659.89	659.89	660.815	660.75		Aralka	LvM129	Dolomite-cemented shale and siltstone	1301.1		4.22631	0.0809167		0.589484	0.106013	0.10228	1.88233	0.634149	0.702334	Mid-outer shelf				0.0395555	0.025084	0.365851	0.653974	0.0224622	1.0303e-05	0.0013231	0.000756378	0.00260924	89.5928	864.612	250.637
		660.92	659.933	659.933	660.887	660.848		Aralka	LvM130	Dolomite-cemented shale and siltstone	1303.3		4.25716	0.066215		0.804718	0.103919	0.0934624	1.62406	0.616881	0.618416	Mid-outer shelf				0.0395709	0.0244105	0.383119	0.53392	0.0188596	7.18867e-06	0.000576224	0.000687188	0.00176973	91.4213	776.964	301.696
		660.941	659.951	659.951	660.917	660.888		Aralka	LvM131	Dolomite-cemented shale and siltstone	1304.2		4.83576	0.0800352		0.466514	0.125025	0.0947802	2.16241	0.589097	0.759079	Mid-outer shelf				0.0438881	0.0258544	0.410903	0.668682	0.0214412	1.88212e-05	0.00244453	0.000994197	0.00403272	84.1692	672.585	165.814
		660.955	659.962	659.962	660.937	660.914		Aralka	LvM132	Dolomite-cemented shale and siltstone	1304.8		4.61703	0.0818924		0.428458	0.100552	0.0833342	2.0695	0.580858	0.77167	Mid-outer shelf				0.0374938	0.0217786	0.419142	0.770563	0.0202513	1.39042e-05	0.0035626	0.00079814	0.00490097	80.5148	965.449	157.227
		660.967	659.972	659.972	660.953	660.937		Aralka	LvM133	Dolomite-cemented shale and siltstone	1305.3		3.55969	0.0539747		0.449951	0.0703715	0.0568687	2.27109	0.800148	0.797354	Mid-outer shelf				0.0247067	0.019769	0.199852	0.576145	0.0144369	4.47736e-06	0.0010404	0.000461575	0.00182951	88.7528	1248.22	314.917
		660.979	659.982	659.982	660.97	660.959		Aralka	LvM134	Dolomite-cemented shale and siltstone	1305.8		2.7454	0.0659851		0.491778	0.0683061	0.0659829	1.07121	0.618226	0.631135	Mid-outer shelf				0.0402445	0.0248802	0.381774	0.102398	0.01804	0	0.00109749	0.000414092	0.00197103	90.1503	247.282	51.9513
		660.986	659.988	659.988	660.98	660.972		Aralka	LvM135	Dolomite-cemented shale and siltstone	1306.1		2.54471	0.0684866		0.465864	0.0645172	0.0634181	0.925572	0.597071	0.609181	Mid-outer shelf				0.0424631	0.0253535	0.402929	0.0932802	0.0190756	3.22357e-06	0.0013046	0.000453163	0.00220056	89.6572	205.842	42.3893
		660.99	659.992	659.992	660.986	660.981		Aralka	LvM136	Dolomite-cemented shale and siltstone	1306.3		2.65114	0.0598527		0.628787	0.0687146	0.055804	0.836537	0.599682	0.526176	Mid-outer shelf				0.043221	0.0259189	0.400318	0.109086	0.0162114	0	0.00091213	0.000592351	0.00188047	89.606	184.158	58.0101
	Canfield et al. (ref. 37)	655.413	655.31	655.31	653.104	650.334	SR/17-2	Tapley Hill	87	siltstone and shale	495	5.48826	3.21	0.0923318	0.0839904	0.42	0.19	0.07	0.01	0.21	0.01	Outer shelf - slope	0.584885	0.0168235	0.909659	0.275362	0.05919	0.785047	0.0699297	0.0224131	4.48672e-06	0.00192694	0.000168196	0.00255795	89.7563	415.763	27.3382
	and this study	655.543	655.419	655.419	653.287	650.582		Tapley Hill	88	siltstone and shale	505	4.56393	3.05	0.0786885	0.0797724	0.9	0.26	0.07	0.09	0.43	0.07	Outer shelf - slope	0.668283	0.0172414	1.01377	0.19697	0.0852459	0.567213	0.0664178	0.0185786	0	0.000521781	0.000165415	0.00102974	94.7485	401.523	64.4996
		655.675	655.53	655.53	653.474	650.835		Tapley Hill	89	siltstone and shale	515.2	4.88123	3.16	0.0916422	0.115866	0.65	0.12	0.1	0.1	0.3	0.11	Outer shelf - slope	0.647378	0.0187744	1.26433	0.123711	0.0379747	0.693038
		655.804	655.638	655.638	653.656	651.08		Tapley Hill	90	siltstone and shale	525.1	4.30446	3.03	0.313962	0.112817	0.35	0.12	0.12	0.73	0.44	0.56	Outer shelf - slope	0.703921	0.0729388	0.359333	0.0909091	0.039604	0.564356	0.0939302	0.0639812	0.000367568	0.0199323	0.00025537	0.0215868	74.7723	367.82	4.35128
		655.935	655.748	655.748	653.841	651.33		Tapley Hill	91	siltstone and shale	535.2	4.84071	3.37	0.0936139	0.0983287	0.59	0.25	0.11	0.07	0.3	0.07	Outer shelf - slope	0.696179	0.0193389	1.05036	0.245098	0.074184	0.697329
		656.07	655.861	655.861	654.032	651.588		Tapley Hill	92	siltstone and shale	545.6	6.1615	3.78	0.129321	0.168913	0.52	0.22	0.14	0.38	0.33	0.3	Outer shelf - slope	0.613487	0.0209885	1.30616	0.174603	0.0582011	0.666667
		656.193	655.965	655.965	654.206	651.823		Tapley Hill	93	siltstone and shale	555.1	4.63331	3	0.134236	0.12056	0.39	0.21	0.13	0.41	0.38	0.36	Outer shelf - slope	0.647485	0.028972	0.898117	0.184211	0.07	0.62	0.100377	0.0296354	0.000206993	0.00546372	0.000198269	0.00637807	82.2897	506.268	15.7379
		656.325	656.076	656.076	654.393	652.076		Tapley Hill	94	siltstone and shale	565.3	4.45977	3.21	0.116815	0.100497	0.68	0.34	0.14	0.28	0.45	0.2	Outer shelf - slope	0.719769	0.026193	0.860315	0.236111	0.105919	0.551402	0.0836732	0.0271951	0.000230844	0.00301087	0.000189704	0.00397882	87.2367	441.073	21.0296
		656.451	656.181	656.181	654.571	652.316		Tapley Hill	95	siltstone and shale	575		2.66			0.5	0.33	0.1	0.11	0.39	0.11	Outer shelf - slope				0.317308	0.12406	0.609023
		656.584	656.292	656.292	654.758	652.568		Tapley Hill	96	siltstone and shale	585.2	5.06557	3.48	0.0992389	0.0895584	0.54	0.31	0.13	0.02	0.29	0.02	Outer shelf - slope	0.68699	0.0195908	0.902453	0.31	0.0890805	0.712644
		656.713	656.401	656.401	654.941	652.816		Tapley Hill	97	siltstone and shale	595.2		3.68			0.49	0.33	0.09	0.01	0.25	0.01	Outer shelf - slope				0.358696	0.0896739	0.75
		656.839	656.507	656.507	655.119	653.056		Tapley Hill	98	siltstone and shale	604.9		4.12			0.62	0.36	0.16	0.07	0.29	0.06	Outer shelf - slope				0.297521	0.0873786	0.706311
		656.97	656.617	656.617	655.304	653.307		Tapley Hill	99	siltstone and shale	615	5.51567	1.12	0.0951613		0.19	0.28	0.04	0.07	0.52	0.12	Outer shelf - slope	0.203058	0.0172529	0	0.482759	0.25	0.482143
		657.105	656.73	656.73	655.495	653.564		Tapley Hill	100	siltstone and shale	625.4	1.07595	4.21	0.0857236	0.0785371	0.56	0.36	0.15	0.01	0.26	0.01	Outer shelf - slope	3.91284	0.0796728	0.916167	0.333333	0.0855107	0.743468
		657.232	656.837	656.837	655.675	653.807		Tapley Hill	101	siltstone and shale	635.2		2.44			0.52	0.41	0.1	0.15	0.49	0.13	Outer shelf - slope				0.347458	0.168033	0.516393
		657.37	656.953	656.953	655.869	654.07		Tapley Hill	102	siltstone and shale	645.8	4.71197	3.62	0.114099	0.123983	0.58	0.27	0.18	0.14	0.32	0.12	Outer shelf - slope	0.768257	0.0242147	1.08663	0.230769	0.0745856	0.676796
		657.49	657.054	657.054	656.04	654.3		Tapley Hill	103	siltstone and shale	655.1		3.62			0.58	0.27	0.18	0.14	0.32	0.12	Outer shelf - slope				0.230769	0.0745856	0.676796
		657.632	657.173	657.173	656.24	654.57		Tapley Hill	104	siltstone and shale	666		3.65			0.49	0.26	0.17	0.1	0.28	0.1	Outer shelf - slope				0.254902	0.0712329	0.720548
		657.749	657.271	657.271	656.405	654.793		Tapley Hill	105	siltstone and shale	675	5.62688	3.61	0.108982	0.182341	0.75	0.28	0.19	0.08	0.36	0.06	Outer shelf - slope	0.641563	0.0193682	1.67312	0.215385	0.0775623	0.639889
		657.881	657.382	657.382	656.592	655.045		Tapley Hill	106	siltstone and shale	685.2	5.74908	3.93	0.0915536	0.241957	0.54	0.32	0.28	0.08	0.31	0.06	Outer shelf - slope	0.683588	0.0159249	2.64279	0.262295	0.0814249	0.689567
		658.012	657.492	657.492	656.777	655.296		Tapley Hill	107	siltstone and shale	695.3	6.01801	3.88	0.0994236	0.233312	0.67	0.29	0.28	0.06	0.34	0.05	Outer shelf - slope	0.644731	0.016521	2.34664	0.223077	0.0747423	0.664948
		658.147	657.605	657.605	656.968	655.553		Tapley Hill	108	siltstone and shale	705.7	5.86922	3.98	0.0823699	0.274158	0.68	0.35	0.24	0.08	0.34	0.06	Outer shelf - slope	0.678114	0.0140342	3.32838	0.259259	0.0879397	0.660804
		658.27	657.708	657.708	657.142	655.789		Tapley Hill	109	siltstone and shale	715.2	6.20604	4.34	0.0790682	0.206265	0.79	0.28	0.26	0.05	0.32	0.04	Outer shelf - slope	0.699319	0.0127405	2.60869	0.202899	0.0645161	0.682028
		658.403	657.82	657.82	657.329	656.041		Tapley Hill	110	siltstone and shale	725.4	6.15362	3.98	0.0818241	0.219386	0.64	0.29	0.3	0.06	0.32	0.04	Outer shelf - slope	0.646774	0.0132969	2.6812	0.224806	0.0728643	0.675879
		658.531	657.927	657.927	657.51	656.286		Tapley Hill	111	siltstone and shale	735.3	6.0047	4.22	0.0889724		0.63	0.34	0.28	0.2	0.34	0.14	Outer shelf - slope	0.702783	0.0148171	0	0.234483	0.0805687	0.656398
		658.656	658.032	658.032	657.687	656.524		Tapley Hill	112	siltstone and shale	744.9	5.85278	3.65	0.0807327	0.185373	0.54	0.29	0.24	0.04	0.3	0.03	Outer shelf - slope	0.623635	0.0137939	2.29613	0.261261	0.0794521	0.69589
		658.794	658.148	658.148	657.883	656.789		Tapley Hill	113	siltstone and shale	755.6	6.0397	3.83	0.0722923	0.333481	0.5	0.3	0.24	0.17	0.32	0.14	Outer shelf - slope	0.634138	0.0119695	4.61295	0.247934	0.078329	0.684073
		658.924	658.257	658.257	658.066	657.037		Tapley Hill	114	siltstone and shale	765.6	5.4523	4.07	0.0746352	0.234622	0.85	0.39	0.21	0.43	0.46	0.23	Outer shelf - slope	0.746474	0.0136888	3.14358	0.207447	0.0958231	0.538084	0.195344	0.0190753	0.000142982	0.00268431	0.000267148	0.00358215	84.19	731.221	54.5327
		659.054	658.366	658.366	658.249	657.285		Tapley Hill	115	siltstone and shale	775.6		4.05			0.72	0.38	0.16	0.08	0.33	0.06	Outer shelf - slope				0.283582	0.0938272	0.669136
		659.185	658.476	658.476	658.435	657.535		Tapley Hill	116	siltstone and shale	785.7		3.81			1.05	0.4	0.24	0.12	0.47	0.07	Outer shelf - slope				0.220994	0.104987	0.524934
		659.325	658.594	658.594	658.633	657.802		Tapley Hill	117	siltstone and shale	796.5		4.2			0.73	0.26	0.23	0.7	0.46	0.36	Outer shelf - slope				0.135417	0.0619048	0.542857
		659.441	658.691	658.691	658.796	658.023		Tapley Hill	118	siltstone and shale	805.4		4.13			0.74	0.22	0.21	0.73	0.46	0.38	Outer shelf - slope				0.115789	0.0532688	0.539952
		659.569	658.799	658.799	658.978	658.268		Tapley Hill	119	siltstone and shale	815.3		3.53			0.59	0.25	0.16	0.77	0.5	0.44	Outer shelf - slope				0.141243	0.0708215	0.498584
		659.699	658.908	658.908	659.161	658.516		Tapley Hill	120	siltstone and shale	825.3		4.19			0.54	0.25	0.12	1.35	0.54	0.6	Outer shelf - slope				0.110619	0.0596659	0.460621
		659.851	659.035	659.035	659.375	658.806		Tapley Hill	121	siltstone and shale	837		4.25			0.51	0.19	0.14	1.39	0.52	0.62	Outer shelf - slope				0.0852018	0.0447059	0.475294
		659.962	659.129	659.129	659.533	659.019		Tapley Hill	122	siltstone and shale	845.6		4.65			0.67	0.31	0.2	1.07	0.48	0.48	Outer shelf - slope				0.137778	0.0666667	0.516129
		660.093	659.239	659.239	659.718	659.269		Tapley Hill	123	siltstone and shale	855.7		4.27			0.42	0.19	0.14	1.38	0.5	0.65	Outer shelf - slope				0.0892019	0.0444965	0.501171
		660.22	659.345	659.345	659.898	659.512		Tapley Hill	124	siltstone and shale	865.5		3.9			0.51	0.21	0.11	1.12	0.5	0.57	Outer shelf - slope				0.107692	0.0538462	0.5
		660.342	659.448	659.448	660.07	659.744		Tapley Hill	125	siltstone and shale	874.9		3.93			0.86	0.4	0.09	1.06	0.62	0.44	Outer shelf - slope				0.165975	0.101781	0.386768
		660.473	659.558	659.558	660.256	659.995		Tapley Hill	126	siltstone and shale	885		3.7			1	0.44	0.12	0.88	0.66	0.36	Outer shelf - slope				0.180328	0.118919	0.340541
		660.608	659.671	659.671	660.446	660.252		Tapley Hill	127	siltstone and shale	895.4		4.7			0.63	0.24	0.13	1.71	0.58	0.63	Outer shelf - slope				0.0885609	0.0510638	0.423404
		660.739	659.781	659.781	660.632	660.502		Tapley Hill	128	siltstone and shale	905.5		3.82			1.3	0.52	0.08	1.14	0.79	0.37	Outer shelf - slope				0.171053	0.136126	0.204188
		660.868	659.889	659.889	660.813	660.748		Tapley Hill	129	siltstone and shale	915.4		4.03			0.78	0.24	0	0.66	0.42	0.39	Outer shelf - slope				0.142857	0.0595533	0.583127
		657.254	656.855	656.855	655.706	653.849	SR6	Tapley Hill		siltstone and shale	500		3.06			0.63	0.21	0.14	0.13	0.36	0.12	Outer shelf - slope				0.189189	0.0686275	0.637255
		657.566	657.117	657.117	656.147	654.444		Tapley Hill		siltstone and shale	510		0.99			0.3	0.05	0.06	0.09	0.5	0.18	Outer shelf - slope				0.1	0.0505051	0.494949
		657.9	657.398	657.398	656.619	655.082		Tapley Hill		siltstone and shale	520.7		3.88			0.89	0.29	0.25	0.16	0.41	0.1	Outer shelf - slope				0.18239	0.0747423	0.590206
		658.209	657.657	657.657	657.055	655.671		Tapley Hill		siltstone and shale	530.6		3.73			1.28	0.56	0.1	0.2	0.57	0.09	Outer shelf - slope				0.261682	0.150134	0.426273
		658.499	657.9	657.9	657.465	656.225		Tapley Hill		siltstone and shale	539.9		3.54			0.65	0.3	0.1	0.21	0.35	0.16	Outer shelf - slope				0.238095	0.0847458	0.644068
		658.814	658.165	658.165	657.911	656.827		Tapley Hill		siltstone and shale	550		4.31			0.77	0.33	0.3	0.33	0.4	0.19	Outer shelf - slope				0.190751	0.0765661	0.598608
		659.151	658.448	658.448	658.387	657.47		Tapley Hill		siltstone and shale	560.8		4.06			1.53	0.56	0.17	0.48	0.67	0.17	Outer shelf - slope				0.20438	0.137931	0.325123
		659.454	658.702	658.702	658.815	658.048		Tapley Hill		siltstone and shale	570.5		2.33			1.58	0.15	0.12	0.22	0.89	0.11	Outer shelf - slope				0.0724638	0.0643777	0.111588
		659.781	658.977	658.977	659.278	658.673		Tapley Hill		siltstone and shale	581		3.95			1.79	0.77	0.12	0.24	0.74	0.08	Outer shelf - slope				0.263699	0.194937	0.260759
		660.047	659.2	659.2	659.652	659.18		Tapley Hill		siltstone and shale	589.5		4.27			0.8	0.29	0.27	0.62	0.46	0.31	Outer shelf - slope				0.146465	0.0679157	0.5363
		660.399	659.496	659.496	660.151	659.853		Tapley Hill		siltstone and shale	600.8		3.07			0.52	0.17	0.1	0.9	0.55	0.53	Outer shelf - slope				0.100592	0.0553746	0.449511
		660.692	659.742	659.742	660.565	660.413		Tapley Hill		siltstone and shale	610.2		2.29			1.07	0.34	0.03	0.72	0.94	0.33	Outer shelf - slope				0.157407	0.148472	0.0567686
		661	660	660	661	661		Sturt tillite		siltstone and shale	690.2		3.67			2.64	0.48	0.07	0.01	0.87	0	Inner shelf				0.15	0.13079	0.128065
		661.118	660.099	660.099	661.167	661.226		Sturt tillite		siltstone and shale	700.1		0.63			0.21	0.05	0.03	0.01	0.47	0.03	Inner shelf				0.166667	0.0793651	0.52381
		661.245	660.206	660.206	661.347	661.468		Sturt tillite		siltstone and shale	710.7		2.38			1.66	0.32	0.03	0.05	0.87	0.03	Inner shelf				0.15534	0.134454	0.134454
		661.358	660.3	660.3	661.505	661.683		Sturt tillite		siltstone and shale	720.1		3.19			2.42	0.32	0.08	0.01	0.89	0	Inner shelf				0.113074	0.100313	0.112853
		661.48	660.403	660.403	661.678	661.916		Sturt tillite		siltstone and shale	730.3		1.63			0.8	0.28	0.02	0.02	0.69	0.02	Inner shelf				0.25	0.171779	0.312883
		661.587	660.493	660.493	661.83	662.121		Sturt tillite		siltstone and shale	739.3		1.43			0.11	0.06	0.02	0.06	0.17	0.25	Inner shelf				0.24	0.041958	0.825175
		661.742	660.622	660.622	662.048	662.416		Sturt tillite		siltstone and shale	752.2		1.91			1.05	0.17	0.04	0.01	0.66	0.01	Inner shelf				0.133858	0.0890052	0.335079
		661.957	660.803	660.803	662.352	662.827		Sturt tillite		siltstone and shale	770.2		1.03			0.65	0.08	0	0.01	0.72	0.01	Inner shelf				0.108108	0.0776699	0.281553
		662.07	660.899	660.899	662.513	663.044		Sturt tillite		siltstone and shale	779.7		0.62			0.03	0	0	0	0.06	0.14	Inner shelf				0	0	0.951613
		662.194	661.002	661.002	662.687	663.279		Sturt tillite		siltstone and shale	790		1			0.58	0.06	0.01	0.01	0.66	0.01	Inner shelf				0.0909091	0.06	0.34
[truncated: 493 more rows]

## Sheet: Binned_Environments
Inner Shelf	Model A age (Ma) (non-glacial duration 11 Myrs)	Model B age (Ma) (non-glacial duration 10 Myrs)	Model B' age (Ma) (non-glacial duration 10 Myrs, core ZK3603 correlates to lower part of Datangpo Fm only, Aralka Fm in core BR05-DD01 covers entire non-glacial duration)	Model C age (Ma) (non-glacial duration ca. 15.5 Myrs) Model remains consistent with maximum depositional age of the Thorndike Submember.	Model D (21 Myr non-glacial duration). Model implies that the Thorndike submember is younger than the depositional age from the associated radiometrically dated siltstone sample.	FeHR/FeT	Fepy/FeHR	5pt Moving average FeHR/FeT	10pt Moving average FeHR/FeT	5pt Moving average Fepy/FeHR	10pt Moving average Fepy/FeHR		Mid Shelf	Model A age (Ma) (non-glacial duration 11 Myrs)	Model B age (Ma) (non-glacial duration 10 Myrs)	Model B' age (Ma) (non-glacial duration 10 Myrs, core ZK3603 correlates to lower part of Datangpo Fm only, Aralka Fm in core BR05-DD01 covers entire non-glacial duration)	Model C age (Ma) (non-glacial duration ca. 15.5 Myrs) Model remains consistent with maximum depositional age of the Thorndike Submember.	Model D (21 Myr non-glacial duration). Model implies that the Thorndike submember is younger than the depositional age from the associated radiometrically dated siltstone sample.	FeHR/FeT	Fepy/FeHR	5pt Moving average FeHR/FeT	10pt Moving average FeHR/FeT	5pt Moving average Fepy/FeHR	10pt Moving average Fepy/FeHR		Mid-Outer Shelf	Model A age (Ma) (non-glacial duration 11 Myrs)	Model B age (Ma) (non-glacial duration 10 Myrs)	Model B' age (Ma) (non-glacial duration 10 Myrs, core ZK3603 correlates to lower part of Datangpo Fm only, Aralka Fm in core BR05-DD01 covers entire non-glacial duration)	Model C age (Ma) (non-glacial duration ca. 15.5 Myrs) Model remains consistent with maximum depositional age of the Thorndike Submember.	Model D (21 Myr non-glacial duration). Model implies that the Thorndike submember is younger than the depositional age from the associated radiometrically dated siltstone sample.	FeHR/FeT	Fepy/FeHR	5pt Moving average FeHR/FeT	10pt Moving average FeHR/FeT	5pt Moving average Fepy/FeHR	10pt Moving average Fepy/FeHR		Outer Shelf - Slope	Model A age (Ma) (non-glacial duration 11 Myrs)	Model B age (Ma) (non-glacial duration 10 Myrs)	Model B' age (Ma) (non-glacial duration 10 Myrs, core ZK3603 correlates to lower part of Datangpo Fm only, Aralka Fm in core BR05-DD01 covers entire non-glacial duration)	Model C age (Ma) (non-glacial duration ca. 15.5 Myrs) Model remains consistent with maximum depositional age of the Thorndike Submember.	Model D (21 Myr non-glacial duration). Model implies that the Thorndike submember is younger than the depositional age from the associated radiometrically dated siltstone sample.	FeHR/FeT	Fepy/FeHR	5pt Moving average FeHR/FeT	10pt Moving average FeHR/FeT	5pt Moving average Fepy/FeHR
[truncated: 248 more rows]
[truncated: 1 more columns]

[truncated: 4 more sheets: Climate_modelling_CO2_T_O2sat, Biotic_record, Data_output, References]
